# Supplementary material for: Blockade of p38 MAPK overcomes AML stem cell line KG1a resistance to 5-Fluorouridine and the impact on miRNA profiling
Source: PLoS One. 2022 May 5;17(5):e0267855. doi: 10.1371/journal.pone.0267855 (PMC9071118; doi:10.1371/journal.pone.0267855)
Supplement: S1 Table — (XLSX) [file pone.0267855.s002.xlsx]

## Sheet: top100 genes
S1 Table. Classification of the 100 genes most differentially expressed by comparing the KG1a (resistant) against the HL60 (sensitive) cell lines.
#%result_name=HL60 and KG1
#%array_type=Clariom_D_Human
#%annotation=Clariom_D_Human.na36.hg38.transcript.csv
#%comparison=Resistant vs Sensitive
ID	Resistant Avg (log2)	Sensitive Avg (log2)	Fold Change	P-val	FDR P-val	Gene Symbol	Description	Chromosome	Group	Pathway Accession	Pathway Source	Pathway Name
TC1700011249.hg.1	3.69	19.72	-66839.9	3.25e-14	1.86e-09	MPO	myeloperoxidase	chr17	Multiple_Complex
TC1200008133.hg.1	4.8	19.83	-33459.4	5.02e-14	1.86e-09	LYZ	lysozyme	chr12	Multiple_Complex
TC0600007650.hg.1	3.03	16.74	-13420.5	3.2e-13	4.96e-09	HLA-DRA	major histocompatibility complex, class II, DR alpha	chr6	Coding
TC0100008648.hg.1	3.96	17.5	-11884.8	7.23e-12	2.56e-08	IL23R	interleukin 23 receptor	chr1	Multiple_Complex
TC0500012470.hg.1	3.71	16.48	-6973.68	1.84e-12	1e-08	CD74	CD74 molecule, major histocompatibility complex, class II invariant chain	chr5	Multiple_Complex
TC0600011517.hg.1	2.52	14.55	-4174.74	3.3e-13	4.96e-09	HLA-DPA1	major histocompatibility complex, class II, DP alpha 1	chr6	Multiple_Complex
TC2000006676.hg.1	3.41	15.32	-3829.83	3.21e-12	1.5e-08	LAMP5	lysosomal-associated membrane protein family, member 5	chr20	Coding
TC0100009866.hg.1	3.34	14.81	-2825.04	7.45e-13	6.74e-09	FCGR1A	Fc fragment of IgG, high affinity Ia, receptor (CD64)	chr1	Multiple_Complex
TC1100007763.hg.1	4.43	15.7	-2465.87	1.1e-12	8.53e-09	MS4A3	membrane-spanning 4-domains, subfamily A, member 3 (hematopoietic cell-specific)	chr11	Multiple_Complex
TC0200014414.hg.1	4.26	14.82	-1505.75	4.74e-11	6.44e-08	CXCR4	chemokine (C-X-C motif) receptor 4	chr2	Multiple_Complex
TC0600007802.hg.1	2.72	12.86	-1133.56	3.39e-12	1.53e-08	dakleebu	Transcript Identified by AceView	chr6	Coding
TC1400008762.hg.1	4.48	14.33	-924.87	1.49e-11	3.42e-08	CTSG	cathepsin G	chr14	Multiple_Complex
TC0500013316.hg.1	3.61	13.38	-868.77	3.07e-11	5.2e-08	CD180	CD180 molecule	chr5	Multiple_Complex
TC1400006632.hg.1	3.4	13.07	-813.48	6.8e-11	7.69e-08	TRAJ35	T cell receptor alpha joining 35 (non-functional)	chr14	Coding
TC1600010181.hg.1	3.27	12.73	-702.44	8.08e-11	8.34e-08	NETO2	neuropilin (NRP) and tolloid (TLL)-like 2	chr16	Multiple_Complex
TC0600006836.hg.1	4.79	14.24	-699.67	8.93e-10	3.4e-07	LY86	lymphocyte antigen 86	chr6	Multiple_Complex
TC0600007677.hg.1	3.37	12.68	-637.62	3.01e-12	1.49e-08	HLA-DPB1	major histocompatibility complex, class II, DP beta 1	chr6	Multiple_Complex
TC2200007271.hg.1	3.34	12.64	-631.96	2.88e-10	1.74e-07	NCF4	neutrophil cytosolic factor 4	chr22	Multiple_Complex
TC1400006540.hg.1	4.24	13.54	-630.22	8.23e-11	8.34e-08	RNASE2	ribonuclease, RNase A family, 2 (liver, eosinophil-derived neurotoxin)	chr14	Coding
TC0600012123.hg.1	5.42	14.71	-626.02	5.86e-11	7.37e-08	DST	dystonin	chr6	Multiple_Complex
TC1100009524.hg.1	3.65	12.94	-624.37	8.71e-11	8.48e-08	ST14	suppression of tumorigenicity 14 (colon carcinoma)	chr11	Multiple_Complex
TC1100006966.hg.1	3.24	12.52	-623.38	6.22e-11	7.5e-08	NCR3LG1	natural killer cell cytotoxicity receptor 3 ligand 1	chr11	Multiple_Complex
TC0500007337.hg.1	5.37	14.6	-599.57	1.6e-10	1.19e-07	PARP8	poly(ADP-ribose) polymerase family member 8	chr5	Multiple_Complex
TC1900008533.hg.1	4.94	14.13	-584.67	8.62e-11	8.48e-08	CD37	CD37 molecule	chr19	Multiple_Complex
TC1900006492.hg.1	4.34	13.31	-499.06	7.74e-09	1.5e-06	PRTN3	proteinase 3	chr19	Multiple_Complex
TC1600008498.hg.1	3.29	12.23	-491.44	3.25e-10	1.9e-07	VAT1L	vesicle amine transport 1-like	chr16	Multiple_Complex
TC1100006923.hg.1	4.2	13.13	-486.96	7.51e-12	2.56e-08	PDE3B	phosphodiesterase 3B, cGMP-inhibited	chr11	Multiple_Complex
TC0200014516.hg.1	7.15	16.01	-464.47	1.09e-11	2.97e-08	kleyverbo	Transcript Identified by AceView	chr2	Coding
TC1800009242.hg.1	3.94	12.42	-356.49	5.64e-11	7.29e-08	SERPINB2	serpin peptidase inhibitor, clade B (ovalbumin), member 2	chr18	Multiple_Complex	NM_001143818; NM_002575; ENST00000299502; ENST00000404622; ENST00000413956; ENST00000443281; ENST00000457692; ENST00000482254; BC012609; OTTHUMT00000134009; OTTHUMT00000258062; OTTHUMT00000258063; OTTHUMT00000258064; OTTHUMT00000268561	GenMAPP	Blood_Clotting_Cascade
TC0100017082.hg.1	3.82	12.25	-343.35	1.15e-10	9.79e-08	SLC26A9	solute carrier family 26 (anion exchanger), member 9	chr1	Multiple_Complex
TC0500011418.hg.1	16.14	7.7	347.24	8.08e-10	3.23e-07	MEF2C	myocyte enhancer factor 2C	chr5	Multiple_Complex
TC0Y00006730.hg.1	13.89	5.43	352.26	2.12e-09	6.3e-07	EIF1AY	eukaryotic translation initiation factor 1A, Y-linked	chrY	Multiple_Complex	NM_001278612; NM_004681; ENST00000361365; ENST00000382772; ENST00000464196; ENST00000465253; ENST00000485584; BC005248; OTTHUMT00000088877; OTTHUMT00000088878; OTTHUMT00000088879; OTTHUMT00000088880; OTTHUMT00000088881	GenMAPP	Translation_Factors
TC0100007451.hg.1	13.23	4.77	352.66	1.54e-10	1.17e-07	CD52	CD52 molecule	chr1	Multiple_Complex
TC0400009086.hg.1	11.65	3.17	356.26	1.55e-10	1.17e-07	GUCY1A3	guanylate cyclase 1, soluble, alpha 3	chr4	Multiple_Complex	NM_000856; NM_001130682; NM_001130683; NM_001130684; NM_001130685; NM_001130687; NM_001256449; ENST00000296518; ENST00000393832; ENST00000443668; ENST00000455639; ENST00000506455; ENST00000509901; ENST00000511108; ENST00000511507; ENST00000512983; ENST00000513574; ENST00000515201; ENST00000515602; ENST00000621234; BC028384; OTTHUMT00000365777; OTTHUMT00000365778; OTTHUMT00000365779; OTTHUMT000003…	GenMAPP	Smooth_muscle_contraction
TC1800008750.hg.1	16.26	7.76	361.4	7.97e-12	2.56e-08	TCF4	transcription factor 4	chr18	Multiple_Complex
TC1500010843.hg.1	18.34	9.84	362.37	3.69e-11	5.49e-08	RP11-382B18.5		chr15	Multiple_Complex
TC0400007713.hg.1	12.85	4.32	368.13	2.08e-10	1.4e-07	STAP1	signal transducing adaptor family member 1	chr4	Coding
TC0X00007149.hg.1	15.75	7.21	372.85	1.19e-11	3.04e-08	TIMP1	TIMP metallopeptidase inhibitor 1	chrX	Multiple_Complex	NM_003254; ENST00000218388; ENST00000377017; ENST00000441738; ENST00000445623; ENST00000456754; BC000866; OTTHUMT00000056423; OTTHUMT00000056424; OTTHUMT00000056425; OTTHUMT00000056426; OTTHUMT00000056427	GenMAPP	MAPK_Cascade; Matrix_Metalloproteinases
TC1400007154.hg.1	14.74	6.09	402.37	1.46e-10	1.14e-07	GNG2	guanine nucleotide binding protein (G protein), gamma 2	chr14	Multiple_Complex	NM_001243773; NM_001243774; NM_053064; ENST00000335281; ENST00000553299; ENST00000553432; ENST00000553560; ENST00000554736; ENST00000554832; ENST00000554840; ENST00000554875; ENST00000555472; ENST00000556471; ENST00000556522; ENST00000556752; ENST00000556766; ENST00000557208; ENST00000557376; ENST00000615906; BC020774; BC060856; OTTHUMT00000411579; OTTHUMT00000411580; OTTHUMT00000411581; OTTHUMT0…	GenMAPP	Calcium_regulation_in_cardiac_cells; Smooth_muscle_contraction
TC0Y00007343.hg.1	11.05	2.39	405.48	1.22e-11	3.06e-08	RBMY1J; RBMY1F	RNA binding motif protein, Y-linked, family 1, member J; RNA binding motif protein, Y-linked, family 1, member F	chrY	Multiple_Complex
TC0100008874.hg.1	15.81	7.11	413.61	7.87e-12	2.56e-08	PRKACB	protein kinase, cAMP-dependent, catalytic, beta	chr1	Multiple_Complex	NM_001242857; NM_001242858; NM_001242859; NM_001242860; NM_001242861; NM_001242862; NM_001300915; NM_001300916; NM_001300917; NM_002731; NM_182948; NM_207578; ENST00000370680; ENST00000370682; ENST00000370684; ENST00000370685; ENST00000370688; ENST00000370689; ENST00000394838; ENST00000394839; ENST00000413538; ENST00000417530; ENST00000432111; ENST00000436133; ENST00000446538; ENST00000450730; EN…	GenMAPP	G_Protein_Signaling; Calcium_regulation_in_cardiac_cells; Smooth_muscle_contraction
TC0Y00007342.hg.1	12.1	3.37	424.82	4.03e-12	1.71e-08	RBMY1E; RBMY1B	RNA binding motif protein, Y-linked, family 1, member E; RNA binding motif protein, Y-linked, family 1, member B	chrY	Coding
TC0600014247.hg.1	12.16	3.42	430.48	4.41e-11	6.04e-08	FAM65B	family with sequence similarity 65, member B	chr6	Multiple_Complex
TC1500010842.hg.1	14.85	6.09	432.98	6.85e-11	7.69e-08	GOLGA8R	golgin A8 family, member R	chr15	Multiple_Complex
TC2000009013.hg.1	12.42	3.61	449.19	1.52e-11	3.42e-08	SLA2	Src-like-adaptor 2	chr20	Coding
TC1100012478.hg.1	12.22	3.31	481	1.8e-11	3.5e-08	CD3D	CD3d molecule, delta (CD3-TCR complex)	chr11	Multiple_Complex
TSUnmapped00000709.hg.1	16.73	7.81	484.67	3.61e-11	5.49e-08	GOLGA8O	golgin A8 family member O [Source:HGNC Symbol;Acc:HGNC:44406]		Coding
TC0400008725.hg.1	12	2.93	536.54	6.99e-11	7.72e-08	PCDH10	protocadherin 10	chr4	Multiple_Complex
TC1500010712.hg.1	18.68	9.56	554.91	9.33e-12	2.81e-08	GOLGA8N	golgin A8 family, member N	chr15	Multiple_Complex
TC1100010897.hg.1	17.1	7.98	556.33	1.06e-11	2.97e-08	UBE2L6	ubiquitin-conjugating enzyme E2L 6	chr11	Multiple_Complex
TC0100016431.hg.1	12.73	3.58	566.42	3.37e-08	4.03e-06	TNFSF4	tumor necrosis factor (ligand) superfamily, member 4	chr1	Multiple_Complex
TC0900009043.hg.1	13.21	4.03	579.18	1.75e-11	3.5e-08	GFI1B	growth factor independent 1B transcription repressor	chr9	Multiple_Complex
TC0400012828.hg.1	13.04	3.82	593.29	2.8e-09	7.54e-07	BANK1	B-cell scaffold protein with ankyrin repeats 1	chr4	Multiple_Complex
TC0600011233.hg.1	12.37	3.08	622.94	6.84e-11	7.69e-08	HIST1H3I	histone cluster 1, H3i	chr6	Coding
TC0700013524.hg.1	12.39	3.1	623.13	1.41e-11	3.41e-08	MACC1	metastasis associated in colon cancer 1	chr7	Multiple_Complex
TC0Y00006743.hg.1	12.23	2.87	656.34	7.37e-12	2.56e-08	RBMY1HP	RNA binding motif protein, Y-linked, family 1, member H, pseudogene [Source:HGNC Symbol;Acc:HGNC:9916]	chrY	Pseudogene
TC0Y00006763.hg.1	11.52	2.11	683.38	6.12e-11	7.48e-08	RBMY1F; RBMY2FP; RBMY1J	RNA binding motif protein, Y-linked, family 1, member F; RNA binding motif protein, Y-linked, family 2, member F pseudogene; RNA binding motif protein, Y-linked, family 1, member J	chrY	Multiple_Complex
TC1800009011.hg.1	12.92	3.43	721.45	1.7e-11	3.5e-08	NETO1	neuropilin (NRP) and tolloid (TLL)-like 1	chr18	Multiple_Complex
TC1900009752.hg.1	13.24	3.71	738.53	1.48e-11	3.42e-08	PRDX2	peroxiredoxin 2	chr19	Multiple_Complex
TC1400009568.hg.1	12.22	2.68	744.33	4.34e-11	6.01e-08	SLC8A3	solute carrier family 8 (sodium/calcium exchanger), member 3	chr14	Multiple_Complex	NM_001130417; NM_033262; NM_058240; NM_182932; NM_182936; NM_183002; NR_104122; ENST00000216568; ENST00000356921; ENST00000357887; ENST00000381269; ENST00000394330; ENST00000494208; ENST00000528359; ENST00000533541; ENST00000533899; ENST00000534137; OTTHUMT00000277058; OTTHUMT00000277059; OTTHUMT00000390736; OTTHUMT00000390737; OTTHUMT00000390738; OTTHUMT00000390739; OTTHUMT00000390740; OTTHUMT00…	GenMAPP	Calcium_regulation_in_cardiac_cells
TC0700008261.hg.1	13.23	3.64	769.95	6.27e-09	1.3e-06	RUNDC3B	RUN domain containing 3B	chr7	Multiple_Complex
TC0Y00006632.hg.1	12.52	2.9	787.93	1.19e-11	3.04e-08	DDX3Y	DEAD (Asp-Glu-Ala-Asp) box helicase 3, Y-linked	chrY	Multiple_Complex
TC0400008134.hg.1	14.12	4.4	842.36	1.57e-11	3.42e-08	MMRN1	multimerin 1	chr4	Multiple_Complex
TC2100008143.hg.1	15.5	5.76	854.49	1.55e-12	1e-08	ERG	v-ets avian erythroblastosis virus E26 oncogene homolog	chr21	Multiple_Complex
TC0100018367.hg.1	13.31	3.57	857.09	5.91e-10	2.67e-07	CHRM3	cholinergic receptor, muscarinic 3	chr1	Multiple_Complex	NM_000740; ENST00000255380; ENST00000448020; ENST00000487470; ENST00000615928; BC121026; OTTHUMT00000095644; OTTHUMT00000095645; OTTHUMT00000095646	GenMAPP	GPCRDB_Class_A_Rhodopsin-like; GPCRDB_Other; Monoamine_GPCRs; Calcium_regulation_in_cardiac_cells
TC1400010707.hg.1	13.33	3.57	870.36	5.96e-11	7.42e-08	KIAA0125	KIAA0125	chr14	Multiple_Complex
TC0Y00006744.hg.1	11.92	2.14	882.3	1.69e-11	3.5e-08	RBMY1D; RBMY1B; RBMY1A1	RNA binding motif protein, Y-linked, family 1, member D; RNA binding motif protein, Y-linked, family 1, member B; RNA binding motif protein, Y-linked, family 1, member A1	chrY	Coding
TC1300009432.hg.1	13.31	3.52	887.41	1.19e-11	3.04e-08	SP3P	Sp3 transcription factor pseudogene [Source:HGNC Symbol;Acc:HGNC:35430]	chr13	Pseudogene
TC0600009343.hg.1	14.14	4.33	894.86	5.11e-12	2.04e-08	NKAIN2	Na+/K+ transporting ATPase interacting 2	chr6	Multiple_Complex
TC1100010393.hg.1	13.92	4.08	916.8	1.22e-12	8.69e-09	SLC5A12	solute carrier family 5 (sodium/monocarboxylate cotransporter), member 12	chr11	Multiple_Complex
TC0800007995.hg.1	12.6	2.52	1080.57	5.77e-11	7.37e-08	CRISPLD1	cysteine-rich secretory protein LCCL domain containing 1	chr8	Multiple_Complex
TC1400009076.hg.1	13.72	3.5	1195.13	5.96e-10	2.67e-07	MDGA2	MAM domain containing glycosylphosphatidylinositol anchor 2	chr14	Multiple_Complex
TC0600007377.hg.1	13.2	2.94	1229.99	6.67e-12	2.52e-08	HIST1H2BM	histone cluster 1, H2bm	chr6	Coding
TC0200015194.hg.1	13.27	2.99	1244.6	1.82e-12	1e-08	TFPI	tissue factor pathway inhibitor (lipoprotein-associated coagulation inhibitor)	chr2	Multiple_Complex
TC0200014693.hg.1	14.55	4.18	1319.03	2.13e-11	3.96e-08	CYTIP	cytohesin 1 interacting protein	chr2	Multiple_Complex
TC0X00011279.hg.1	14.79	4.19	1553.21	5.72e-13	5.87e-09	TSPAN7	tetraspanin 7	chrX	Multiple_Complex
TC1000011904.hg.1	14.65	3.95	1663.97	3.08e-12	1.49e-08	ABLIM1	actin binding LIM protein 1	chr10	Multiple_Complex
TC1200009903.hg.1	15.82	5.05	1747.45	1.61e-11	3.42e-08	KLRC4-KLRK1; KLRK1; KLRC4	KLRC4-KLRK1 readthrough; killer cell lectin-like receptor subfamily K, member 1; killer cell lectin-like receptor subfamily C, member 4	chr12	Multiple_Complex
TC0600007285.hg.1	14.06	3.24	1811.73	1.08e-10	9.56e-08	HIST1H2AE	histone cluster 1, H2ae	chr6	Coding
TC0X00010155.hg.1	17.09	6.14	1986.97	8.37e-11	8.41e-08	ITM2A	integral membrane protein 2A	chrX	Multiple_Complex
TC0600011232.hg.1	14.9	3.93	2008.47	4.4e-12	1.81e-08	HIST1H1B	histone cluster 1, H1b	chr6	Multiple_Complex
TC1700010830.hg.1	15.1	3.82	2478.77	3.76e-12	1.65e-08	ITGA2B	integrin alpha 2b	chr17	Multiple_Complex	NM_000419; ENST00000262407; ENST00000587295; ENST00000588098; ENST00000589645; ENST00000591990; ENST00000592075; ENST00000592226; ENST00000592253; ENST00000592462; ENST00000592944; BC117443; BC126442; OTTHUMT00000439823; OTTHUMT00000457787; OTTHUMT00000457788; OTTHUMT00000457789; OTTHUMT00000457790; OTTHUMT00000457791; OTTHUMT00000457792; OTTHUMT00000457793; OTTHUMT00000457794; OTTHUMT00000457795	GenMAPP	Integrin-mediated_cell_adhesion_KEGG
TC1200009881.hg.1	17.38	5.94	2777.31	1.28e-11	3.15e-08	CLEC2B	C-type lectin domain family 2, member B	chr12	Multiple_Complex
TC0300009122.hg.1	15.48	3.85	3161.71	8.16e-12	2.56e-08	CPA3	carboxypeptidase A3 (mast cell)	chr3	Multiple_Complex
TC0100008637.hg.1	14.23	2.53	3329.61	1.84e-12	1e-08	TCTEX1D1	Tctex1 domain containing 1	chr1	Multiple_Complex
TC0200016402.hg.1	16.48	4.13	5217.54	6.06e-13	5.87e-09	RSAD2	radical S-adenosyl methionine domain containing 2	chr2	Multiple_Complex
TC0200016626.hg.1	15.6	3.24	5237.74	1.57e-11	3.42e-08	MBOAT2	membrane bound O-acyltransferase domain containing 2	chr2	Multiple_Complex
TC0200013916.hg.1	15.39	2.89	5790.46	6.51e-11	7.61e-08	IL1B	interleukin 1 beta	chr2	Multiple_Complex	NM_000576; ENST00000263341; ENST00000416750; ENST00000418817; ENST00000432018; ENST00000477398; ENST00000487639; ENST00000491056; ENST00000496280; BC008678; OTTHUMT00000254125; OTTHUMT00000330717; OTTHUMT00000330718; OTTHUMT00000330719; OTTHUMT00000330720; OTTHUMT00000330721; OTTHUMT00000330722; OTTHUMT00000330723	GenMAPP	Smooth_muscle_contraction
TC0600011999.hg.1	15.52	2.7	7274.67	1.77e-11	3.5e-08	RHAG	Rh-associated glycoprotein	chr6	Multiple_Complex
TC0300012718.hg.1	16	3.05	7904.76	3.18e-11	5.32e-08	PLOD2	procollagen-lysine, 2-oxoglutarate 5-dioxygenase 2	chr3	Multiple_Complex
TC1100008041.hg.1	16.11	3.12	8151.02	1.3e-13	2.94e-09	CTSW	cathepsin W	chr11	Multiple_Complex
TC1800007360.hg.1	16	2.98	8277.16	8.24e-13	6.99e-09	RAB27B	RAB27B, member RAS oncogene family	chr18	Multiple_Complex
TC0800010558.hg.1	17.56	4.34	9520.94	5.86e-13	5.87e-09	TOX	thymocyte selection-associated high mobility group box	chr8	Multiple_Complex
TC0700006783.hg.1	18.15	4.62	11820	1.13e-12	8.53e-09	TSPAN13	tetraspanin 13	chr7	Multiple_Complex
TC0400010961.hg.1	16.8	3.04	13862.6	1.61e-13	3.12e-09	JCHAIN	joining chain of multimeric IgA and IgM	chr4	Multiple_Complex
TC1600006658.hg.1	17.5	3.61	15202.9	5.05e-13	5.87e-09	IL32	interleukin 32	chr16	Multiple_Complex
TC0900007576.hg.1	17.4	3.28	17746.6	5.49e-14	1.86e-09	ANXA1	annexin A1	chr9	Multiple_Complex	NM_000700; ENST00000257497; ENST00000376911; ENST00000415424; ENST00000456643; ENST00000468639; ENST00000489109; ENST00000491192; ENST00000495713; BC001275; BC035993; OTTHUMT00000052663; OTTHUMT00000052664; OTTHUMT00000052665; OTTHUMT00000052666; OTTHUMT00000052667; OTTHUMT00000052668; OTTHUMT00000052669; OTTHUMT00000052670	GenMAPP	Prostaglandin_synthesis_regulation
TC0400011348.hg.1	17.65	3.3	20888.6	1.04e-13	2.81e-09	HPGDS	hematopoietic prostaglandin D synthase	chr4	Multiple_Complex	NM_014485; BC020734	MetaCyc	PWY66-374
TC0100017142.hg.1	18.45	3.98	22695	1.78e-12	1e-08	CD34	CD34 molecule	chr1	Multiple_Complex
TC0300008320.hg.1	19.1	3.45	51091.3	1.85e-14	1.86e-09	CD96	CD96 molecule	chr3	Multiple_Complex
