# Supplementary material for: Blockade of p38 MAPK overcomes AML stem cell line KG1a resistance to 5-Fluorouridine and the impact on miRNA profiling
Source: PLoS One. 2022 May 5;17(5):e0267855. doi: 10.1371/journal.pone.0267855 (PMC9071118; doi:10.1371/journal.pone.0267855)
Supplement: S2 Table — (XLSX) [file pone.0267855.s003.xlsx]

## Sheet: CD MARKERS
S2 Table. CD marker differentially expressed by comparing the AML stem cell line KG1a against the promyelocytic leukemia cell line HL60.
#%result_name=Analysis_20
#%array_type=Clariom_D_Human
#%annotation=Clariom_D_Human.na36.hg38.transcript.csv
#%comparison=KG1A vs HL60
ID	KG1A Avg (log2)	HL60 Avg (log2)	Fold Change	P-val	FDR P-val	Gene Symbol	Description	Group
TC0300008320.hg.1	19.1	3.45	51091.3	1.85e-14	1.86e-09	CD96	CD96 molecule	Multiple_Complex
TC0100017142.hg.1	18.45	3.98	22695	1.78e-12	1e-08	CD34	CD34 molecule	Multiple_Complex
TC0500012470.hg.1	3.71	16.48	-6973.68	1.84e-12	1e-08	CD74	CD74 molecule, major histocompatibility complex, class II invariant chain	Multiple_Complex
TC0500013316.hg.1	3.61	13.38	-868.77	3.07e-11	5.2e-08	CD180	CD180 molecule	Multiple_Complex
TC0100007451.hg.1	13.23	4.77	352.66	1.54e-10	1.17e-07	CD52	CD52 molecule	Multiple_Complex
TC1200006645.hg.1	3.42	8.68	-38.27	8.06e-08	7.53e-06	CD4	CD4 molecule	Multiple_Complex
TC0100018308.hg.1	8.17	11.72	-11.72	2.93e-07	1.91e-05	FCGR2A	Fc fragment of IgG, low affinity IIa, receptor (CD32)	Multiple_Complex
TC0100011105.hg.1	17.91	15.49	5.36	1.15e-06	5.27e-05	PTPRC	protein tyrosine phosphatase, receptor type, C	Multiple_Complex
TC0400006951.hg.1	4.74	4.48	1.2	0.2105	0.5012	CD38	CD38 molecule	Multiple_Complex
