# Supplementary material for: Blockade of p38 MAPK overcomes AML stem cell line KG1a resistance to 5-Fluorouridine and the impact on miRNA profiling
Source: PLoS One. 2022 May 5;17(5):e0267855. doi: 10.1371/journal.pone.0267855 (PMC9071118; doi:10.1371/journal.pone.0267855)
Supplement: S3 Table — (XLSX) [file pone.0267855.s004.xlsx]

## Sheet: ABC GENES
S3 Table. ATP-binding cassette (ABC) differentially expressed by comparing the KG1a against the HL60 cell lines.
#%result_name=Analysis_20
#%array_type=Clariom_D_Human
#%annotation=Clariom_D_Human.na36.hg38.transcript.csv
#%comparison=KG1A vs HL60
ID	KG1A Avg (log2)	HL60 Avg (log2)	Fold Change	P-val	FDR P-val	Gene Symbol	Description	Group
TC0100017666.hg.1	9.69	13.64	-15.45	6.41e-09	1.32e-06	ABCB10	ATP binding cassette subfamily B member 10	Multiple_Complex
TC1700012460.hg.1	8.64	4.21	21.55	3.79e-08	4.43e-06	ABCA5	ATP binding cassette subfamily A member 5	Multiple_Complex
TC2100007241.hg.1	7.08	4.26	7.06	3.73e-07	2.32e-05	ABCG1	ATP binding cassette subfamily G member 1	Multiple_Complex
TC1300009505.hg.1	8.79	11.57	-6.84	5.76e-07	3.15e-05	ABCC4	ATP binding cassette subfamily C member 4	Multiple_Complex
TC0700011706.hg.1	6.26	3.76	5.66	3.01e-05	0.0007	ABCB1	ATP binding cassette subfamily B member 1	Multiple_Complex
