# Supplementary material for: Blockade of p38 MAPK overcomes AML stem cell line KG1a resistance to 5-Fluorouridine and the impact on miRNA profiling
Source: PLoS One. 2022 May 5;17(5):e0267855. doi: 10.1371/journal.pone.0267855 (PMC9071118; doi:10.1371/journal.pone.0267855)
Supplement: S4 Table — (XLSX) [file pone.0267855.s005.xlsx]

## Sheet: SB vs Control
#%result_name=Analysis_12
#%array_type=miRNA-4_0
#%annotation=miRNA-4_0-st-v1.annotations.20160922.csv
#%comparison=SB vs control
ID	SB Avg (log2)	control Avg (log2)	Fold Change	FDR P-val	Target Gene Symbols	Validated Gene Symbols	Transcript ID(Array Design)
20500149	4.58	3.56	2.03	1	A1A4G5_HUMAN; A4GNT; AAMP; AATF; ABCA1; ABCA10; ABCA12; ABHD4; ABI2; ACTL8; ACTR2; ACTR8; ADAM2; ADD2; ADD3; ADORA2B; ADPRHL1; ADRA1A; AGBL3; AHCTF1P; AHSA1; ALDH6A1; ALG1; ALOX5; ANKHD1; ANKRD17; ANKRD26; ANKS6; AP2A2; APBB2; APH1B; APOB; APOBEC3H; APOO; AREG_HUMAN; ARHGAP19; ARHGAP29; ARHGAP8; ARHGEF10; ARMC8; ARMET; ARSD; ASPA; ASTN2; ATF7IP; ATG10; ATG16L1; ATP8A2; ATXN10; AURKA; AVPI1; B3GAL…	ABI2; BCL2; CLNS1A; CYP20A1; DDIT4; DHX33; DPCR1; ELOVL5; INCENP; PNKD; PRKAR1A; PRMT7; RACGAP1; SKAP2; SLC23A3; SLC38A9; SNX8; SP2; SPRY2; STARD5; TMEM231; TPM4; TVP23C; ZNF367; ZWINT	hsa-miR-24-2-5p
20500162	5.3	4.12	2.27	1	ABCA12; ABCA9; ABCB10; ABCC10; ABCG5; ABHD6; ABL1; ACBD5; ACP2; ACSL4; ACTA1; ACTC1; ACTL6A; ACTR10; ACTR6; ACVR1; ACYP2; ADAM22; ADAM28; ADAM7; ADAM9; ADAMTS6; ADO; ADPGK; ADPRHL1; ADRB1; AFF4; AGBL4; AGO2; AK1; AK2; AK7; AKIRIN1; ALDH2; ALDH9A1; ALG5; ALG9; ALKBH3; ALS2CR2; ANAPC5; ANKRA2; ANKRD10; ANKRD22; ANKRD26; ANKRD33; ANPEP; ANXA1; AP2A1; AP2S1; AP3S1; APCDD1; APEH; APLP2; APOL4; ARF6; A…	ABCB10; ABL1; ACP2; ACSL4; ADAM9; ADO; ADPGK; ADPRHL1; AFF4; AGO2; AK1; AK2; AKIRIN1; ALG9; ANAPC5; ANKRA2; ANKRD26; ANPEP; ANXA1; AP2A1; AP2S1; AP3S1; APEH; APLP2; ARF6; ARG1; ARID3A; ARPC5; ARPP19; ASB3; ASCC3; ATL2; ATM; ATOX1; ATP2A2; ATP6V1B2; ATP6V1C1; ATP8A2; ATRX; ATXN10; AVEN; AVL9; AZIN1; B4GALT1; B4GALT5; BAG4; BAHD1; BAX; BAZ1B; BCL11A; BCL2L1; BCL9; BDNF; BECN1; BECN1P1; BMS1; BTBD1;…	hsa-miR-30a-5p
20500432	4.68	3.47	2.31	1	A4D0Y5_HUMAN; AACS; ABCA6; ABCB7; ABCC11; ABI2; ABL2; ACAT1; ACOXL; ACP5; ACSM3; ACYP1; ADAMTS17; ADAMTS6; ADARB2; ADC; ADCY3; AFF4; AFG3L2; AIG1; AK7; ALKBH3; ALS2CR8; ANGPTL5; ANGPTL6; ANK1; ANK2; ANKK1; ANKRD58; AP3D1; AQR; ARHGAP21; ARHGAP22; ARHGAP32; ARID5A; ARL9; ARP21_HUMAN; ASB3; ASCC3L1; ASL; ASNS; ASPHD2; ATF4; ATG16L1; ATG4D; ATG9A; ATP11C; ATP13A5; ATP2C2; ATP5G3; ATP6V0A1; ATP7B; AT…	ABL2; ADAMTS17; ARHGAP32; BCL2L15; BTG2; CAND1; CCT5; CHD9; CIAPIN1; CLIC4; CTTNBP2NL; CXCR4; DCAF4L1; DDX6; DERL1; DUSP22; EPGN; FAM162A; FAM84B; FBXL18; FNBP4; FOS; GABARAP; GLP2R; HMGB2; HNRNPF; HOOK1; HRAS; HSP90AA1; IGF1R; IPPK; JUN; KCND3; KCNQ5; KLF10; KPNA2; KSR2; LCOR; MARCH9; MCL1; MKL2; MLEC; NANOGNB; NCR3LG1; NFKB1; NOTCH1; NR5A2; PAGR1; PAPD4; PDE4DIP; PDZD8; PEX5L; PGAM4; PIK3CA; PT…	hsa-miR-139-5p
20500464	4.52	2.64	3.69	1	APBB3; BTG2; CCDC71L; CENPP; CHD4; COL14A1; DAZAP2; FAM134C; FBXO28; GGA1; GIGYF1; GMPR; HIP1; HIST2H2AA3; HIST2H2AA4; HSPE1-MOB4; IFNLR1; INSIG1; LONRF2; LRRC20; MEF2D; MINOS1; MOB4; MRO; MSANTD4; NACC2; NIPAL1; NOTCH2; PDE7A; PDRG1; RBM38; REXO2; RPL18A; SCN7A; SNX12; SPTLC2; STX17; USP49; XKR4; ZAK; ZKSCAN2	APBB3; BTG2; CCDC71L; CENPP; CHD4; COL14A1; DAZAP2; FAM134C; FBXO28; GGA1; GIGYF1; GMPR; HIP1; HIST2H2AA3; HIST2H2AA4; HSPE1-MOB4; IFNLR1; INSIG1; LONRF2; LRRC20; MEF2D; MINOS1; MOB4; MRO; MSANTD4; NACC2; NIPAL1; NOTCH2; PDE7A; PDRG1; RBM38; REXO2; RPL18A; SCN7A; SNX12; SPTLC2; STX17; USP49; XKR4; ZAK; ZKSCAN2	hsa-miR-210-5p
20500465	10.22	9.08	2.21	1	ABCB9; ABCC1; ABCD1; ABCD4; ABL2; ABTB1; ACP1; ACTA1; ACTC1; ACTG1; ACTL7A; ACTR1A; ACVR1B; ADA; ADAMTS7; ADCY7; AGPAT2; AGTRAP; AGTRL1; AGXT2L2; AHRR; AIFM3; AKAP7; AKAP9; AKR1CL2; ALDH3A1; ALDH4A1; ALDH5A1; ALKBH3; ALLC; AMBN; ANAPC7; ANK1; ANKRD24; ANKRD47; ANKS3; APC; APOBEC3G; ARFRP1; ARHGAP17; ARHGEF17; ARMC4; ARSD; ASB11; ASCC1; ASCL1; ASL; ATG4D; ATN1; ATP11C; ATP12A; ATP1B1; ATP2B3; ATP6…	ABCB9; ACTR1A; ACVR1B; AIFM3; ALDH5A1; APC; ASB11; ATP11C; BDNF; BNIP3; CASP8AP2; CBX1; CDK10; CHD9; CLASP2; CNTNAP5; COL4A2; CPEB2; CSNK1E; DDAH1; DEAF1; DENND6A; DIMT1L; DOCK7; DYRK2; E2F3; EFNA3; EHD2; ELK3; ESCO2; ESPL1; FCHSD2; FGFRL1; FOXN3; FOXP3; GIT2; GPD1L; GTDC1; HECTD1; HIF1A; HIF3A; HMGCS1; HOXA1; HOXA3; HOXA9; HSD17B1; ICMT; IGFBP3; INPP5A; INSIG1; ISCU; KCMF1; KCNJ6; KIAA1161; LDHA…	hsa-miR-210-3p
20500755	4.72	3.2	2.86	1	A4D193_HUMAN; AADACL4; AAED1; AARS; ABCA4; ABCC1; ABHD17C; ABI3; ABRACL; ACAD8; ACBD3; ACBD5; ACBD6; ACSBG2; ACTB; ACTG1; ACTR3; ADAM17; ADAM28; ADARB1; ADCK2; ADD3; ADH7; ADRA1A; ADRM1; AFTPH; AGPS; AGTRAP; AGTRL1; AIM1; AKR1B1; AKR1B10; ALAD; ALDH3A1; ALDH3B2; ALG9; ALKBH8; ALPPL2; ALS2CR7; ALS2CR8; ANGPT2; ANGPT4; ANGPTL1; ANK1; ANKRD28; ANKRD6; ANKS1A; ANXA13; ANXA9; AP1G1; AP1G2; AP3M2; AP3S…	AAED1; ABCC1; ABHD17C; ABRACL; ACBD3; ACTB; ADAM17; ADD3; AGPS; AGTRAP; AIM1; AKR1B10; ALDH3A1; ALG9; ALPPL2; ANGPT2; ANKRD28; AP1G1; APH1A; AQR; ARF6; ARL6IP5; BNIP3; BRAF; BTG1; C11orf58; C11orf65; C1orf27; CBFB; CCDC25; CCDC43; CCDC80; CCDC85C; CCNA2; CD28; CD44; CDH2; CDK4; CDK6; CDKN1A; CEP19; CFTR; CLINT1; CLSTN2; COL5A1; CPEB4; CRAMP1L; CSRNP3; CTGF; CTNNBIP1; CTNND1; CXorf23; CYP2C19; DDC…	hsa-miR-145-5p
20501301	1.9	0.83	2.11	1	A1L4H1_HUMAN; A2RUR5_HUMAN; AARSD1; ABCA6; ABCC11; ABHD15; ABHD5; ACTR5; ADAM32; ADAMTS4; ADAMTS8; ADCYAP1; ADRA1A; ADSS; AGBL3; AGPAT4; AGPS; AGR3; AGXT2L1; AHR; AJAP1; AKR1D1; ALG12; ALG6; ALKBH4; ANKHD1; ANKRD19; ANKRD37; ANKRD44; ANKRD7; ANKS1B; ANTXR1; ANUBL1; ANXA1; ANXA13; ANXA5; AOC3; APCDD1; APIP; APOA1BP; APOOL; APPL1; ARAP2; ARFGEF2; ARHGAP8; ARL4C; ARL6IP1; ARMC2; ARP21_HUMAN; ARPC1B;…	ABHD15; ADAMTS4; ADAMTS8; ADCYAP1; AGPS; AJAP1; AKR1D1; ALKBH4; ANKRD44; AOC3; APPL1; ARAP2; ARFGEF2; ARL4C; ARL6IP1; ARPC1B; BCOR; BLOC1S5; BSDC1; C19orf40; C1orf52; C1orf56; C4orf19; C7orf55-LUC7L2; CACNA1A; CACNA1E; CADPS; CAMSAP1; CCDC132; CCDC39; CCDC6; CDKN1B; CERS4; CHERP; CIRH1A; CLDND1; CLIC5; CNKSR3; COL4A1; COLEC12; COMMD6; COX17; COX19; CRIPT; CRISP1; CTTNBP2NL; CXorf21; CYLD; DCAF7; …	hsa-miR-335-3p
20501772	6.11	4.99	2.17	1	ATP6AP1; CERS1; HIPK3; KBTBD12; MAP2K2; NR4A3; PAPD5; PDIA6; POC1A; RPS3; SOS1; SUV39H1; TRPM7	ATP6AP1; CERS1; HIPK3; KBTBD12; MAP2K2; NR4A3; PAPD5; PDIA6; POC1A; RPS3; SOS1; SUV39H1; TRPM7	hsa-miR-196b-3p
20504298	2.99	4.1	-2.16	1	ABCA12; ABCA4; ABCA7; ABCC2; ABHD9; ABLIM2; ACBD4; ACOX2; ACSM1; ACSS1; ACTR3B; ACVRL1; ADAM17; ADAM32; ADAMTS16; ADAMTS17; ADAMTS2; ADAMTS6; ADAMTSL4; ADM; ADPRHL2; ADRA1A; AGTRAP; AIFM1; AKR1CL1; AKR7A2; ALDH16A1; ALOX12; ALOX5AP; AMOTL1; ANGPTL6; ANKRD22; ANKRD53; ANKS1B; ANKS6; ANP32E; ANXA2P1; AP1M2; AP2A1; AP2S1; APBB1IP; APOC2; AQP7; AQR; ARD1A; ARHGAP12; ARHGAP8; ARHGAP9; ARHGDIA; ARHGEF4…	C2orf72; CKS2; CPLX2; CUL2; EGFR; EP300; IGLON5; IRF4; KCNK10; LHFPL3; MESDC1; MKRN1; PDZD2; PEAK1; PHEX; RAC1; RXRA; TMEM178B; USP31	hsa-miR-574-3p
20504377	1.33	2.43	-2.15	1	A4D0Y5_HUMAN; AARS; ABCC5; ABHD13; ABRA; ACADSB; ACCN4; ACO1; ACTR5; ACVR2B; ADAM2; ADAMTS2; ADAMTS20; ADCYAP1R1; ADORA2B; AGBL3; AGER; AGTRAP; AGXT2; AGXT2L2; AHI1; AHR; AHRR; AKAP5; AKR1B1; ALDH1L2; ALG10; ALS2CR11; ALS2CR12; ANGPTL3; ANGPTL6; ANK3; ANKRD17; ANKRD26; ANKRD41; ANUBL1; ANXA2P1; AP2B1; AP3M1; AP4B1; APOA1BP; APOC2; APOO; ARF6; ARHGAP6; ARID1A; ARL1; ARL17P1; ARMC4; ASB1; ASCC3; AS…	ACADSB; ARID1A; BICD2; CHD9; CLIC5; COLEC10; CRCP; CSTF1; CTPS2; ENTHD1; FEN1; FOXE1; GBP6; IRAK4; KIAA0408; LYN; MAOB; MBNL1; NELFE; PDGFRA; PLSCR1; RBM27; RTTN; SEMA3D; SLFN12L; SMYD2; SREK1IP1; SSR1; TFAP2A; TOMM20; UBE2D4; UBXN2B; VPS52; ZNF12; ZNF256; ZNF264; ZNF326	hsa-miR-628-5p
20504389	3.04	1.63	2.66	1	A0PJW7_HUMAN; AADACL4; ABCA3; ABCC6; ABCF2; ACAD10; ACE; ACO1; ACOT12; ACOX1; ACTN1; ADAMTS14; ADARB2; ADPRHL2; AGBL2; AGBL4; AGPAT7; AGR3; AGT; AHI1; AIRE; AKAP4; AKR7A2; AKT2; AKT3; AMBP; AMH; AMIGO3; ANK1; ANKRD47; ANKS6; ANR38_HUMAN; ANXA13; AOC2; AOF2; AP2M1; AP3M1; APBB1IP; APOBEC3H; APPBP1; ARD1A; ARFIP1; ARG1; ARHGAP4; ARID1B; ARNTL2; ARSG; ASCC2; ASCC3L1; ASCL2; ASNA1; ATG12; ATOH7; ATP1…	ACOX1; AHI1; AVL9; BIRC5; BLOC1S6; BTG2; C17orf102; CASS4; CBY1; CCDC74A; CCDC74B; CCDC88C; CD99; CDKN2AIP; CLN8; CNNM2; CYP24A1; DCAF4; FAM102B; FAM198B; FAM217B; FOXK2; GALNT1; GDE1; GHITM; GJA1; GLCE; GLDN; GPRC5B; H2AFX; HECTD2; HIP1; HIST1H2BK; HNRNPA1; HNRNPA1L2; HNRNPA3; HPS3; IFFO1; IFNAR2; ITGA2; KBTBD6; KCNK6; KIAA0513; KIAA1161; KMT2A; LMNB1; LNPEP; LRP12; MFAP3; MICA; MKNK2; MPRIP; MT…	hsa-miR-636
20504559	2.6	3.79	-2.28	1	ABI2; ACSF2; ADNP2; ALDH1A3; ANKS6; ANXA11; APBB2; C16ORF72; C1orf109; CACNA1B; CAMK2N1; CD207; CLDN1; CLIC4; DDX3X; EDA2R; EIF1AX; ELP2; EMX1; FANCA; FEM1C; HLA-DRA; HMGCS1; IGFBP5; IHH; KDM6A; KLHL11; KLHL15; KMT2D; LMNB1; LRRC20; METTL12; NDUFA2; NMNAT2; NOLC1; NUP62; OXR1; PDE3A; PGRMC2; RAB40C; RASD2; RRP8; SCML2; SH3TC2; SLC23A1; SLCO4C1; SOCS7; SYNCRIP; TCEANC; TMEM189; TMEM189-UBE2V1; TME…	ABI2; ACSF2; ADNP2; ALDH1A3; ANKS6; ANXA11; APBB2; C16ORF72; C1orf109; CACNA1B; CAMK2N1; CD207; CLDN1; CLIC4; DDX3X; EDA2R; EIF1AX; ELP2; EMX1; FANCA; FEM1C; HLA-DRA; HMGCS1; IGFBP5; IHH; KDM6A; KLHL11; KLHL15; KMT2D; LMNB1; LRRC20; METTL12; NDUFA2; NMNAT2; NOLC1; NUP62; OXR1; PDE3A; PGRMC2; RAB40C; RASD2; RRP8; SCML2; SH3TC2; SLC23A1; SLCO4C1; SOCS7; SYNCRIP; TCEANC; TMEM189; TMEM189-UBE2V1; TME…	hsa-miR-1224-5p
20504574	1.49	2.79	-2.45	1	AADAC; ABCB7; ABCD2; ABHD12B; ABHD3; ACAT2; ACBD3; ACBD5; ACP6; ACSL4; ACTG1; ACTL6A; ACTR10; ACVR1; ADA; ADAM28; ADAMTS19; ADAMTS20; ADARB2; ADCY4; ADM2; ADMR; ADRA1A; AFG3L2; AGO3; AHI1; AIG1; AKIRIN2; AKR1D1; AKTIP; ALDH3A2; ALS2CR12; AMN1; ANKIB1; ANKRD25; ANKRD50; ANKRD56; ANKRD9; ANTXR2; ANXA10; ANXA4; APCDD1; APOM; APOOL; ARF4; ARHGAP1; ARHGAP12; ARHGAP28; ARHGEF1; ARHGEF26; ARIH2; ARL17B;…	ABCD2; ACBD5; ACP6; ACSL4; ACVR1; ADARB2; ADM2; AGO3; AKIRIN2; ANKRD50; ANKRD9; ARHGAP1; ARHGAP12; ARHGEF26; ARL17B; ASB16; ATF7IP; ATMIN; ATP6V0D1; ATP6V1B2; ATP6V1C1; BAHCC1; BHLHE40; BLCAP; BMP3; BRWD1; BTBD3; BTF3L4; BTG1; C11ORF57; C16ORF70; C16orf45; C3orf18; C4orf36; C6orf120; CALM2; CAMSAP2; CAPRIN2; CBY1; CCDC137; CCNA2; CCND2; CCR6; CCT6A; CDADC1; CDCA4; CDK19; CDK2AP2; CDK4; CEP170; CE…	hsa-miR-454-3p
20505608	2.3	3.32	-2.03	1	AACS; AAK1; AARS; AARS2; ABCB8; ABHD12; ABHD9; ABL1; ACAD11; ACAD9; ACBD4; ACE; ACHE; ACOX3; ADA; ADAMTS13; ADAMTS9; ADCK1; ADPRHL1; ADRA1B; ADRBK1; AGO3; AHDC1; AKAP5; AKNA; ALDH3B2; ALG12; AMN; ANAPC2; ANG; ANKMY1; ANKRD24; ANKS1B; ANXA8; ANXA8L2; APOH; APR2_HUMAN; AQP8; ASB10; ASB9; ATP1A3; ATP1B4; ATP2C2; ATP5J2; ATP6V0B; AVP; AVPI1; AZGP1; AZU1; B3GNTL1; BAI1; BAPX1; BARHL1; BBC3; BCL7B; BCL…	AACS; AAK1; AGO3; AKAP5; ATP1B4; C1orf106; CALN1; CDC6; CNNM3; CYP51A1; DDA1; DIS3L; DNAJC10; DSTYK; ESYT2; F2R; FITM2; FLG2; FNDC3B; FUT11; GGA2; GMEB1; HSD17B12; INMT; KIF1C; KMT2D; LYRM4; MAFF; MICAL2; MINOS1; MITF; NAGK; NFX1; NOMO1; PRPF6; RB1; REXO1; RUNX1; SCD5; STRIP2; STX4; TFDP2; TGFBI; TMEM55A; VCPIP1; WDR17; ZNF556; ZSCAN22	hsa-miR-675-5p
20505962	2.54	4.4	-3.63	1	A2M; A4GNT; ACCN4; ACE; ACOT2; ACTL6B; ADAM9; ADAMDEC1; ADAMTS1; ADAMTS6; ADAMTS7; ADAMTS9; ADAMTSL1; ADM; ADRB2; AGBL1; AHNAK2; AKAP3; AKAP4; ALDH3A1; ALDH4A1; ALG12; ALKBH3; ALS2CR7; ANGPTL1; ANKRD47; APP; ARK74_HUMAN; ARMC2; ARMC4; ARPC2; ARSA; ASCC2; ASPH; ASPM; ATAD5; ATF2; ATF6; ATG16L2; ATP12A; ATP6V0B; ATXN3; ATXN7L1; AURKC; B3GALT4; B4GALT3; BAD; BAG4; BBS9; BEST1; BICC1; BMF; BNIP2; BOL…	ADM; ANGPTL1; ASPH; ATAD5; ATXN3; BAG4; BNIP2; C16ORF52; CBR1; CD2AP; DCTN5; DNAJA1; DNAJB9; FOXN3; FUNDC2; G2E3; HIAT1; HOXC8; IPMK; KANSL1; LSM14A; LYPLA2; LYRM4; MED28; MED4; MPLKIP; NDUFA6; NFAT5; NPVF; OCRL; PAQR5; PERP; PIP4K2C; PRKG1; PTCHD3; RAD51; RBFOX2; RDX; RNF135; RNF20; ROBO1; SDR39U1; SFXN4; SHMT1; SLC35F6; SLC6A8; SNRPA1; SPPL2A; SRRD; TAF13; THOC2; TIFA; TIPRL; TMEM209; TNFAIP8L1…	hsa-miR-921
20506002	2.43	1.28	2.22	1	A1A5D9_HUMAN; ABCD1; ABCG8; ACAA1; ACHE; ACRBP; ADAM18; ADAM8; ADAMTS9; ADAMTSL5; ADCY1; ADHFE1; ADK; ADRA1B; AFF2; AGPAT6; AHRR; AHSA1; AIFM1; AIM1L; AK1; ALDH3A1; ALG13; ALKBH3; ANGPT2; ANKRD18A; ANKRD2; ANKRD29; ANKRD53; ANKS1B; ANXA10; AP3D1; APAF1; ARF5; ARHGAP12; ARHGAP19; ARHGAP4; ARHGAP8; ARL3; ARMC3; ARNT; ARNTL; ARVCF; ASPN; ATF3; ATN1; ATP10A; ATP1A1; ATP2B3; ATP6V0B; ATP9A; AVPR1B; BA…	AFF2; APAF1; ARNT; BCAS1; C1ORF226; FAM163A; LRRTM2; MXRA7; PAX4; SLCO3A1; SOX5; TBC1D16; TERF2IP; ZRANB1	hsa-miR-933
20515544	1.75	4.7	-7.71	1	AKAP2; ASB16; BLVRA; CDC25A; DYRK3; ELFN1; FAM217B; FUT10; FZD6; GNB1; HIF1AN; LRWD1; LTBP2; MSANTD3; PALM2-AKAP2; PEX10; PPP2R5E; PRR14L; RAB25; RPL10; RPP25L; SBNO1; SCOC; SDHD; SKI; SLC1A4; SLC5A6; SNAPIN; TRIP13; TRMT6; WDFY1; ZNF33A	AKAP2; ASB16; BLVRA; CDC25A; DYRK3; ELFN1; FAM217B; FUT10; FZD6; GNB1; HIF1AN; LRWD1; LTBP2; MSANTD3; PALM2-AKAP2; PEX10; PPP2R5E; PRR14L; RAB25; RPL10; RPP25L; SBNO1; SCOC; SDHD; SKI; SLC1A4; SLC5A6; SNAPIN; TRIP13; TRMT6; WDFY1; ZNF33A	hsa-miR-3138
20515573	3.14	2.09	2.07	1	ALKBH5; ANKRD11; ANKRD33B; ANKRD36; ARL10; BTG2; C15orf43; C19orf43; C20orf96; C2orf82; C9orf78; CDC42SE1; CDCA3; CHAC1; CPE; CRCP; CTNND1; CYP4A11; CYP4A22; DBR1; DCAF5; EIF4A1; ENAH; ERH; FAM129B; FAM151B; FAM83H; G3BP1; GGCX; GIGYF1; HADHB; HMGXB4; HOXA9; HOXB8; ICK; ICOSLG; IDH3A; IFNLR1; KDM5C; KIAA1456; KIF2C; KLHL15; KMT2B; LEPRE1; MAP7D1; MDM4; METTL1; MIER3; MKLN1; MRPS27; MT1A; MTHFSD; …	ALKBH5; ANKRD11; ANKRD33B; ANKRD36; ARL10; BTG2; C15orf43; C19orf43; C20orf96; C2orf82; C9orf78; CDC42SE1; CDCA3; CHAC1; CPE; CRCP; CTNND1; CYP4A11; CYP4A22; DBR1; DCAF5; EIF4A1; ENAH; ERH; FAM129B; FAM151B; FAM83H; G3BP1; GGCX; GIGYF1; HADHB; HMGXB4; HOXA9; HOXB8; ICK; ICOSLG; IDH3A; IFNLR1; KDM5C; KIAA1456; KIF2C; KLHL15; KMT2B; LEPRE1; MAP7D1; MDM4; METTL1; MIER3; MKLN1; MRPS27; MT1A; MTHFSD; …	hsa-miR-3154
20517921	3.04	1.36	3.21	1	APOBEC3F; ARHGAP18; ASAP3; C18orf32; C8orf4; CD209; CHAF1B; CLDN12; CNOT6; CRKL; CRTC1; DAPK2; ETV6; FABP2; FBXO31; FOXK2; GIGYF2; GRINA; IRGQ; KLHDC8A; LMNB1; MCTS1; MSMO1; MYOCD; NFATC4; ORC1; PDF; PURA; RPL32; SLC11A2; SLC25A43; SMARCA5; SMURF2; SP4; SPTLC2; TRPS1; UBA6; UBXN2A; UQCR10; WDR13; ZNF844; ZSWIM1	APOBEC3F; ARHGAP18; ASAP3; C18orf32; C8orf4; CD209; CHAF1B; CLDN12; CNOT6; CRKL; CRTC1; DAPK2; ETV6; FABP2; FBXO31; FOXK2; GIGYF2; GRINA; IRGQ; KLHDC8A; LMNB1; MCTS1; MSMO1; MYOCD; NFATC4; ORC1; PDF; PURA; RPL32; SLC11A2; SLC25A43; SMARCA5; SMURF2; SP4; SPTLC2; TRPS1; UBA6; UBXN2A; UQCR10; WDR13; ZNF844; ZSWIM1	hsa-miR-3667-5p
20518459	2.26	1.25	2.02	1	AGTRAP; ALDH1A3; ALDH9A1; ANKS6; ARID5B; ASTN1; BAZ2A; C6orf106; CCDC86; CDK6; CES2; CLDN1; CLIC4; COL6A2; CRTAP; DDR2; DFFB; DICER1; DNAJC10; DYNLL2; EMX1; FAM229B; FAM83H; FLCN; FMNL3; FOXL2; GATAD2B; GBA2; GNB2; GPR156; GRB2; GRIN2A; GRWD1; GTPBP2; H1F0; HLA-DOA; HLA-DRA; HSP90B1; IFRD2; IGFBP5; ISX; KIF3A; KLHL11; KLHL15; KMT2D; KREMEN1; LMNB1; MAP2K7; MCFD2; MIER3; MMP15; MYPN; NBPF11; NDUFS…	AGTRAP; ALDH1A3; ALDH9A1; ANKS6; ARID5B; ASTN1; BAZ2A; C6orf106; CCDC86; CDK6; CES2; CLDN1; CLIC4; COL6A2; CRTAP; DDR2; DFFB; DICER1; DNAJC10; DYNLL2; EMX1; FAM229B; FAM83H; FLCN; FMNL3; FOXL2; GATAD2B; GBA2; GNB2; GPR156; GRB2; GRIN2A; GRWD1; GTPBP2; H1F0; HLA-DOA; HLA-DRA; HSP90B1; IFRD2; IGFBP5; ISX; KIF3A; KLHL11; KLHL15; KMT2D; KREMEN1; LMNB1; MAP2K7; MCFD2; MIER3; MMP15; MYPN; NBPF11; NDUFS…	hsa-miR-3928-3p
20518817	3.29	2.17	2.18	1	ATXN3; FLYWCH1; GDF7; MEMO1; TTPAL	ATXN3; FLYWCH1; GDF7; MEMO1; TTPAL	hsa-miR-4442
20518841	2.37	1.2	2.25	1	ACTR1A; AGXT2; ATP6V0D1; ATXN7L3B; B3GNT7; C14orf2; C17orf105; C5ORF22; CCDC153; CHIC1; CLDN1; CLOCK; CMPK1; DYRK2; ERCC4; FBXL7; GFPT1; GOLT1B; GUCD1; HMGA2; HMGB2; LYPD3; LZIC; MANEA; MCTS1; MRO; MSANTD3; NBPF12; NPM1; PACS1; PAWR; PCBP1; PLA2G2D; PLEKHF2; POLD3; PSD4; PTPRM; RNF115; RPS27; SEMA7A; SFT2D2; SH2D4A; SIX4; SKA2; SRSF6; SUGT1; SUMO2; TMEM30B; TRAPPC6A; ZFP91; ZNF426; ZNF443; ZNF589…	ACTR1A; AGXT2; ATP6V0D1; ATXN7L3B; B3GNT7; C14orf2; C17orf105; C5ORF22; CCDC153; CHIC1; CLDN1; CLOCK; CMPK1; DYRK2; ERCC4; FBXL7; GFPT1; GOLT1B; GUCD1; HMGA2; HMGB2; LYPD3; LZIC; MANEA; MCTS1; MRO; MSANTD3; NBPF12; NPM1; PACS1; PAWR; PCBP1; PLA2G2D; PLEKHF2; POLD3; PSD4; PTPRM; RNF115; RPS27; SEMA7A; SFT2D2; SH2D4A; SIX4; SKA2; SRSF6; SUGT1; SUMO2; TMEM30B; TRAPPC6A; ZFP91; ZNF426; ZNF443; ZNF589…	hsa-miR-4461
20518880	2.12	3.4	-2.43	1	AAED1; AAK1; ACAD8; ACVR2A; AGPAT6; ALDH1B1; ALG14; ANKFY1; APOC3; ASB6; BCL11B; BMP3; C17orf102; C1orf95; C3; C5AR2; C9orf156; CEP57L1; CHRFAM7A; CHST6; CSTF1; DEFB105A; DEFB105B; DNA2; EIF5A2; ELP2; FAM65B; FBXL20; FSTL3; FUT9; GOSR2; GRK6; GUF1; HEBP2; HERPUD2; HOOK3; HP1BP3; INMT; IRAK3; KIAA0754; KIAA1467; KIAA1551; KLK2; LANCL3; LIN9; LIX1L; LYZ; MDM2; MED28; MEI1; MRI1; MRPS10; MSANTD4; MY…	AAED1; AAK1; ACAD8; ACVR2A; AGPAT6; ALDH1B1; ALG14; ANKFY1; APOC3; ASB6; BCL11B; BMP3; C17orf102; C1orf95; C3; C5AR2; C9orf156; CEP57L1; CHRFAM7A; CHST6; CSTF1; DEFB105A; DEFB105B; DNA2; EIF5A2; ELP2; FAM65B; FBXL20; FSTL3; FUT9; GOSR2; GRK6; GUF1; HEBP2; HERPUD2; HOOK3; HP1BP3; INMT; IRAK3; KIAA0754; KIAA1467; KIAA1551; KLK2; LANCL3; LIN9; LIX1L; LYZ; MDM2; MED28; MEI1; MRI1; MRPS10; MSANTD4; MY…	hsa-miR-4486
20518881	3.44	2.43	2.02	1	ACSBG1; ADH5; ANKRD18A; AP1G1; AP1S3; BCAS4; BTG2; C19orf52; CACNA1C; CARD8; CCDC25; CCNB1; CDKN1A; CEP57L1; CLEC12B; CLSTN3; CRTC3; CYB561A3; DNAL1; DUSP19; DYRK2; ENTPD5; ERC1; FADS6; FAM162A; FGD4; FNIP1; FPR2; GAS7; GDE1; GPR157; GSG2; GSR; GTF2F1; GTF3C4; GXYLT2; HIF1A; HMGB2; ICOSLG; IGSF9B; IL10RA; IL17REL; IMP4; INTS7; KIAA1456; LMNB2; LTBP2; LUZP1; LY6H; LYRM4; MAT1A; MCTS1; MED16; MIDN;…	ACSBG1; ADH5; ANKRD18A; AP1G1; AP1S3; BCAS4; BTG2; C19orf52; CACNA1C; CARD8; CCDC25; CCNB1; CDKN1A; CEP57L1; CLEC12B; CLSTN3; CRTC3; CYB561A3; DNAL1; DUSP19; DYRK2; ENTPD5; ERC1; FADS6; FAM162A; FGD4; FNIP1; FPR2; GAS7; GDE1; GPR157; GSG2; GSR; GTF2F1; GTF3C4; GXYLT2; HIF1A; HMGB2; ICOSLG; IGSF9B; IL10RA; IL17REL; IMP4; INTS7; KIAA1456; LMNB2; LTBP2; LUZP1; LY6H; LYRM4; MAT1A; MCTS1; MED16; MIDN;…	hsa-miR-4487
20518898	0.98	2.52	-2.91	1	ANKRD44; ARL13B; BCL2L11; BNIP2; C6orf223; CHST15; COLEC12; DDX21; FPR1; FZD9; HIST1H3B; INTS2; KPNA5; LPP; LSM10; MFAP3; MMP16; NDUFC2; NUDT7; PDE4D; PDIA3; PPAP2B; PPP6C; PPWD1; PRPF4B; RCAN3; RIMBP3C; RUSC2; SAP30L; SCAND3; SCD; SLC10A3; SLC37A4; SMAD2; SMC1A; SMC2; SMYD1; STAC; STARD5; SYNCRIP; TENM3; TMEM200C; TRIQK; UBA6; UBL3; UQCRH; VPS53; XPNPEP2; ZBED2; ZFP69B; ZNF480; ZNF544; ZNF616; Z…	ANKRD44; ARL13B; BCL2L11; BNIP2; C6orf223; CHST15; COLEC12; DDX21; FPR1; FZD9; HIST1H3B; INTS2; KPNA5; LPP; LSM10; MFAP3; MMP16; NDUFC2; NUDT7; PDE4D; PDIA3; PPAP2B; PPP6C; PPWD1; PRPF4B; RCAN3; RIMBP3C; RUSC2; SAP30L; SCAND3; SCD; SLC10A3; SLC37A4; SMAD2; SMC1A; SMC2; SMYD1; STAC; STARD5; SYNCRIP; TENM3; TMEM200C; TRIQK; UBA6; UBL3; UQCRH; VPS53; XPNPEP2; ZBED2; ZFP69B; ZNF480; ZNF544; ZNF616; Z…	hsa-miR-4502
20518903	3.31	4.33	-2.02	1	ABHD15; ADAR; ANK1; ANKRD46; AP3D1; BASP1; BLOC1S6; C19orf52; C20orf144; C6orf132; C9orf3; CCDC69; CCND1; CCND2; CDK2AP2; CNOT6L; COX6B1; CPM; CXorf36; CYGB; DYRK3; EFNA1; EPHA2; FAM217B; FTSJ3; GABARAP; GADD45GIP1; GGA3; GINM1; GRWD1; HFE; HM13; HRH4; ICA1L; IFNAR2; IRGQ; ISG20L2; JOSD1; KCND3; KIAA1586; KIF18B; KIF1C; KIR3DX1; KLK10; LIN52; LRRD1; METTL1; MICA; MRAS; MRPL34; MSRB3; MTMR10; MTRN…	ABHD15; ADAR; ANK1; ANKRD46; AP3D1; BASP1; BLOC1S6; C19orf52; C20orf144; C6orf132; C9orf3; CCDC69; CCND1; CCND2; CDK2AP2; CNOT6L; COX6B1; CPM; CXorf36; CYGB; DYRK3; EFNA1; EPHA2; FAM217B; FTSJ3; GABARAP; GADD45GIP1; GGA3; GINM1; GRWD1; HFE; HM13; HRH4; ICA1L; IFNAR2; IRGQ; ISG20L2; JOSD1; KCND3; KIAA1586; KIF18B; KIF1C; KIR3DX1; KLK10; LIN52; LRRD1; METTL1; MICA; MRAS; MRPL34; MSRB3; MTMR10; MTRN…	hsa-miR-2392
20518919	5.27	3.58	3.24	1	ANKRD13A; BMPR1A; CCND2; CELF1; CHRFAM7A; CRIM1; ELAVL2; FOSL2; GJD2; GPKOW; IGF2; IMP4; IREB2; ITGB1; KLHL42; MAN2A1; MTMR12; MYCBP; NPM1; NUFIP2; PPP1R1C; SETBP1; TMEM181; UBE2G1; URM1; ZNF460	ANKRD13A; BMPR1A; CCND2; CELF1; CHRFAM7A; CRIM1; ELAVL2; FOSL2; GJD2; GPKOW; IGF2; IMP4; IREB2; ITGB1; KLHL42; MAN2A1; MTMR12; MYCBP; NPM1; NUFIP2; PPP1R1C; SETBP1; TMEM181; UBE2G1; URM1; ZNF460	hsa-miR-4521
20519074	2.21	0.92	2.45	1	ACTG1; ADD3; APOL6; ARPC2; BAG4; BAZ2A; BTBD1; C9orf170; CBS; CHAC1; CSDE1; CTNND1; DNAJA1; DPP8; ERVMER34-1; ETS1; KBTBD11; KIAA1958; KLHL15; LDLRAD4; MARCH9; MEAF6; MRPS23; NGDN; NOL4; PAK7; PPIB; PRPF40A; RBBP4; RBM28; RNF11; RPUSD2; SDR16C5; SFMBT2; SIT1; SLC16A1; SVOP; SYNJ2BP; TET3; TMC5; TMEM184B; TMEM2; TNFRSF10D; WDR41; WNT9A; ZBTB43; ZDHHC18; ZNF28; ZNF786; ZWINT	ACTG1; ADD3; APOL6; ARPC2; BAG4; BAZ2A; BTBD1; C9orf170; CBS; CHAC1; CSDE1; CTNND1; DNAJA1; DPP8; ERVMER34-1; ETS1; KBTBD11; KIAA1958; KLHL15; LDLRAD4; MARCH9; MEAF6; MRPS23; NGDN; NOL4; PAK7; PPIB; PRPF40A; RBBP4; RBM28; RNF11; RPUSD2; SDR16C5; SFMBT2; SIT1; SLC16A1; SVOP; SYNJ2BP; TET3; TMC5; TMEM184B; TMEM2; TNFRSF10D; WDR41; WNT9A; ZBTB43; ZDHHC18; ZNF28; ZNF786; ZWINT	hsa-miR-3972
20519496	2.21	3.6	-2.62	1	ABHD14A-ACY1; ACTG1; ACY1; ANKRD52; ARHGDIA; ARID5B; ATP1B3; B4GALNT4; BLVRA; C20orf27; C7orf73; CALM3; CAMK2A; CCDC106; CCDC121; CTDNEP1; FSTL3; GPRIN1; HBP1; HIVEP3; HOXB6; HS6ST3; KLHL38; KRT80; LIPG; MBD6; MDM4; MED28; MEF2D; MGAT5; MKNK2; MNT; MSANTD3; MTFR1L; MTRF1L; NAV1; NOS1AP; NPTXR; NSD1; OGT; PAX2; PGAM4; PHF12; PKD1; PPIL1; PSMD11; RAF1; SLC29A1; SLC4A2; SOLH; SOX4; SPATA2; SREBF2; S…	ABHD14A-ACY1; ACTG1; ACY1; ANKRD52; ARHGDIA; ARID5B; ATP1B3; B4GALNT4; BLVRA; C20orf27; C7orf73; CALM3; CAMK2A; CCDC106; CCDC121; CTDNEP1; FSTL3; GPRIN1; HBP1; HIVEP3; HOXB6; HS6ST3; KLHL38; KRT80; LIPG; MBD6; MDM4; MED28; MEF2D; MGAT5; MKNK2; MNT; MSANTD3; MTFR1L; MTRF1L; NAV1; NOS1AP; NPTXR; NSD1; OGT; PAX2; PGAM4; PHF12; PKD1; PPIL1; PSMD11; RAF1; SLC29A1; SLC4A2; SOLH; SOX4; SPATA2; SREBF2; S…	hsa-miR-4688
20519524	2.43	4.06	-3.09	1	ANKRD45; ARHGAP31; ASB6; ATXN1L; BARHL1; BTF3L4; C12orf49; C3orf36; CACNA1A; CALR; CASZ1; CC2D1B; CLCN7; CTC1; CTTN; DIRAS1; DISC1; EFHD2; F2R; FAM212B; FNDC3B; FSCN1; GNAI2; GPR20; GRB2; H2AFX; HCFC1; HIC1; HOXD11; KDM6B; KMT2D; LHFPL3; MKNK2; MLLT1; NFIX; OTUB1; PAK4; PDE4C; PDZD4; PER1; PPTC7; RAB17; RGS5; SCAMP4; SEMA3F; SIGLEC12; SLC10A7; SLC47A1; SLC9A3; SRCIN1; TACC3; TGFA; THSD4; THY1; TO…	ANKRD45; ARHGAP31; ASB6; ATXN1L; BARHL1; BTF3L4; C12orf49; C3orf36; CACNA1A; CALR; CASZ1; CC2D1B; CLCN7; CTC1; CTTN; DIRAS1; DISC1; EFHD2; F2R; FAM212B; FNDC3B; FSCN1; GNAI2; GPR20; GRB2; H2AFX; HCFC1; HIC1; HOXD11; KDM6B; KMT2D; LHFPL3; MKNK2; MLLT1; NFIX; OTUB1; PAK4; PDE4C; PDZD4; PER1; PPTC7; RAB17; RGS5; SCAMP4; SEMA3F; SIGLEC12; SLC10A7; SLC47A1; SLC9A3; SRCIN1; TACC3; TGFA; THSD4; THY1; TO…	hsa-miR-4706
20519583	3.07	4.34	-2.41	1	AGTRAP; ALKBH5; AMER2; ANGPT4; APCDD1; ARL6IP4; ARSK; ASB16; ASXL1; ATP1B4; ATXN1; ATXN1L; BTG2; C1orf95; C3orf80; C5orf45; C9orf62; CAMK2A; CCDC106; CD84; CDNF; CELF1; CFL2; CHSY1; CPE; CREBRF; CREBZF; CRTAP; CYP4A11; CYP4A22; DCUN1D3; DHTKD1; DLEU1; DPH2; DPM2; DPYSL5; EDAR; EEF1A1; EIF3L; ELP6; EPHB2; ERCC6L; ETF1; EXOSC2; FASTK; FAT3; GDF7; GGCX; GNL1; HAND1; HDLBP; IFNAR2; KIAA0513; KIAA1715…	AGTRAP; ALKBH5; AMER2; ANGPT4; APCDD1; ARL6IP4; ARSK; ASB16; ASXL1; ATP1B4; ATXN1; ATXN1L; BTG2; C1orf95; C3orf80; C5orf45; C9orf62; CAMK2A; CCDC106; CD84; CDNF; CELF1; CFL2; CHSY1; CPE; CREBRF; CREBZF; CRTAP; CYP4A11; CYP4A22; DCUN1D3; DHTKD1; DLEU1; DPH2; DPM2; DPYSL5; EDAR; EEF1A1; EIF3L; ELP6; EPHB2; ERCC6L; ETF1; EXOSC2; FASTK; FAT3; GDF7; GGCX; GNL1; HAND1; HDLBP; IFNAR2; KIAA0513; KIAA1715…	hsa-miR-4736
20519642	1	2.18	-2.25	1	BAG5; BBC3; BRSK2; CASKIN1; CDH7; CHST12; CPLX1; DHX40; DNAH17; H2AFX; HEXA; HLCS; KIAA1551; MB21D1; MFI2; MLLT1; NICN1; NKAP; PIAS4; RAB11B; RTN4R; SDF4; SNRPD1; SRP54; SSTR1; STC2; STK11; SUGT1; TMEM120B; TOX4; TRPV2; VPS51; WDR31; ZNF451	BAG5; BBC3; BRSK2; CASKIN1; CDH7; CHST12; CPLX1; DHX40; DNAH17; H2AFX; HEXA; HLCS; KIAA1551; MB21D1; MFI2; MLLT1; NICN1; NKAP; PIAS4; RAB11B; RTN4R; SDF4; SNRPD1; SRP54; SSTR1; STC2; STK11; SUGT1; TMEM120B; TOX4; TRPV2; VPS51; WDR31; ZNF451	hsa-miR-4767
20519670	1.56	2.88	-2.5	1	ARHGDIA; ATG14; BAZ2A; DENND4B; GPT2; HRH2; LMAN2; LPCAT1; MBNL3; PCYOX1; PSAPL1; RRS1; SYNRG; TIMM8A	ARHGDIA; ATG14; BAZ2A; DENND4B; GPT2; HRH2; LMAN2; LPCAT1; MBNL3; PCYOX1; PSAPL1; RRS1; SYNRG; TIMM8A	hsa-miR-4783-3p
20520349	1.19	2.35	-2.22	1	ACOT9; ADAMTS4; ALG1; ALG14; ANKRD9; ARL14EP; ATP6AP1; ATP6V1F; ATP8B1; AVL9; B4GALT5; BBC3; BPTF; C15orf40; C1orf50; C1orf61; C2orf15; C3orf62; C4orf19; C6orf132; C6orf89; C8orf37; CACNG1; CAPZB; CC2D1B; CCDC117; CCDC36; CCDC38; CCL22; CCR6; CENPP; CEP97; CERS4; CHAF1B; CLN8; CLUAP1; CMBL; CMPK1; COL9A2; COQ10B; CSRNP2; CXCL16; CYCS; DCTN6; DEGS1; DMXL1; DNAJC10; ELP2; ENO4; EPB41L1; FAM120AOS; …	ACOT9; ADAMTS4; ALG1; ALG14; ANKRD9; ARL14EP; ATP6AP1; ATP6V1F; ATP8B1; AVL9; B4GALT5; BBC3; BPTF; C15orf40; C1orf50; C1orf61; C2orf15; C3orf62; C4orf19; C6orf132; C6orf89; C8orf37; CACNG1; CAPZB; CC2D1B; CCDC117; CCDC36; CCDC38; CCL22; CCR6; CENPP; CEP97; CERS4; CHAF1B; CLN8; CLUAP1; CMBL; CMPK1; COL9A2; COQ10B; CSRNP2; CXCL16; CYCS; DCTN6; DEGS1; DMXL1; DNAJC10; ELP2; ENO4; EPB41L1; FAM120AOS; …	hsa-miR-1273f
20520576	1.96	2.97	-2.03	1	AAED1; ABCC1; ACTB; ADAM17; AGPS; AGTRAP; ALG9; ANKRD28; AQR; ARF6; BTG1; C1orf27; CCDC85C; CDK6; CLSTN2; CRAMP1L; CSRNP3; CTNNBIP1; CXorf23; CYP2C19; DEK; DNAJC28; DUSP6; EID2B; FZD6; HBEGF; HIST1H2AH; IMMP2L; IVNS1ABP; LMNB2; MAP1LC3B; MUC19; MUC4; NDUFS2; NR1D2; NUFIP2; NUP43; ORC4; PANK1; PLAGL2; PNMA3; PODXL; PRDM2; PSAT1; RAB3IP; RBM18; RPS6KA3; RRAGC; SESN2; SLC16A10; SLC16A5; SLC22A9; SLC…	AAED1; ABCC1; ACTB; ADAM17; AGPS; AGTRAP; ALG9; ANKRD28; AQR; ARF6; BTG1; C1orf27; CCDC85C; CDK6; CLSTN2; CRAMP1L; CSRNP3; CTNNBIP1; CXorf23; CYP2C19; DEK; DNAJC28; DUSP6; EID2B; FZD6; HBEGF; HIST1H2AH; IMMP2L; IVNS1ABP; LMNB2; MAP1LC3B; MUC19; MUC4; NDUFS2; NR1D2; NUFIP2; NUP43; ORC4; PANK1; PLAGL2; PNMA3; PODXL; PRDM2; PSAT1; RAB3IP; RBM18; RPS6KA3; RRAGC; SESN2; SLC16A10; SLC16A5; SLC22A9; SLC…	hsa-miR-5195-3p
20523000	5.46	6.59	-2.19	1	BTG1; DUSP3; TMEM170A; YWHAZ	BTG1; DUSP3; TMEM170A; YWHAZ	hsa-miR-6068
20523007	2.23	4.31	-4.21	1	BTG2; GATAD2B; HIST2H4A; HIST2H4B; HS3ST1; IGF2BP1; KCNMB1; KIF2C; KIR3DX1; LTBP2; MRPL37; PEX26; PPM1F; SLC12A5; SWSAP1; XRCC3	BTG2; GATAD2B; HIST2H4A; HIST2H4B; HS3ST1; IGF2BP1; KCNMB1; KIF2C; KIR3DX1; LTBP2; MRPL37; PEX26; PPM1F; SLC12A5; SWSAP1; XRCC3	hsa-miR-6075
20523008	3.11	4.44	-2.52	1	ACACB; ALKBH5; ART4; BACH2; BROX; CASP3; CDC73; CNOT6L; CYCS; EIF1; EIF1AX; FBXL5; FNIP2; GATA6; GK5; GTF2F1; HNRNPF; ITM2A; KCNK12; KLHL15; LIN28B; MACC1; MARCH5; MCMDC2; MED7; NHS; PDE3A; PURA; RABEP1; RALGAPB; RFT1; S100A11; SFT2D2; SRP54; SSBP2; STARD3NL; SUMO1; TAX1BP1; TNPO1; TNRC6A; UBQLN1; UNG; WNK1; WNK3; ZNF268; ZNF317; ZNF443; ZNF445; ZNF799	ACACB; ALKBH5; ART4; BACH2; BROX; CASP3; CDC73; CNOT6L; CYCS; EIF1; EIF1AX; FBXL5; FNIP2; GATA6; GK5; GTF2F1; HNRNPF; ITM2A; KCNK12; KLHL15; LIN28B; MACC1; MARCH5; MCMDC2; MED7; NHS; PDE3A; PURA; RABEP1; RALGAPB; RFT1; S100A11; SFT2D2; SRP54; SSBP2; STARD3NL; SUMO1; TAX1BP1; TNPO1; TNRC6A; UBQLN1; UNG; WNK1; WNK3; ZNF268; ZNF317; ZNF443; ZNF445; ZNF799	hsa-miR-6076
20525455	2.57	1.3	2.42	1	ADM; ADRBK2; ANK1; APOL6; ASB6; ATXN2; BCL3; BDH1; BMP2; CABP4; CACUL1; CDH6; CDK15; COX10; CRLF1; CSTF2; CYP11A1; CYP2W1; DBT; DDX39B; DNAJC8; ELN; EPN1; FAM117B; FAM136A; FOXRED2; FXN; FXR2; GLI2; GLRX; GRIN2D; HDGF; HIST2H2AB; HIST3H3; IL2RB; KANSL1L; KCNQ5; KLHDC8A; LEAP2; LPP; LRTOMT; MAPK10; MARCH4; MARCH9; MAX; MDM4; MID1IP1; MUC17; MYL9; NAA50; NCOA3; NPR1; NUP93; ONECUT3; PLCG2; PRRC2B; …	ADM; ADRBK2; ANK1; APOL6; ASB6; ATXN2; BCL3; BDH1; BMP2; CABP4; CACUL1; CDH6; CDK15; COX10; CRLF1; CSTF2; CYP11A1; CYP2W1; DBT; DDX39B; DNAJC8; ELN; EPN1; FAM117B; FAM136A; FOXRED2; FXN; FXR2; GLI2; GLRX; GRIN2D; HDGF; HIST2H2AB; HIST3H3; IL2RB; KANSL1L; KCNQ5; KLHDC8A; LEAP2; LPP; LRTOMT; MAPK10; MARCH4; MARCH9; MAX; MDM4; MID1IP1; MUC17; MYL9; NAA50; NCOA3; NPR1; NUP93; ONECUT3; PLCG2; PRRC2B; …	hsa-miR-6747-5p
20525475	3.39	2.37	2.03	1	ANGEL1; ARID3A; CARM1; COL27A1; COX6A1; COX6A1P2; CRTAP; CYP4A11; CYP4A22; DAB2; EPHA2; ETV6; FAM49B; FEM1A; GOLGA7; HDLBP; HOXD10; ILK; INO80D; ITGA11; KIAA1191; KLHL15; LY6K; MANEAL; MAP7D1; MT1A; MTRNR2L5; NCOR2; NR3C1; PLEKHG2; PPARA; SFT2D2; SLC7A5; SOD2; SREK1; STX7; SULT1B1; TGFA; TMED10; TMEM119; TMEM63A; TSPYL4; ZNF491	ANGEL1; ARID3A; CARM1; COL27A1; COX6A1; COX6A1P2; CRTAP; CYP4A11; CYP4A22; DAB2; EPHA2; ETV6; FAM49B; FEM1A; GOLGA7; HDLBP; HOXD10; ILK; INO80D; ITGA11; KIAA1191; KLHL15; LY6K; MANEAL; MAP7D1; MT1A; MTRNR2L5; NCOR2; NR3C1; PLEKHG2; PPARA; SFT2D2; SLC7A5; SOD2; SREK1; STX7; SULT1B1; TGFA; TMED10; TMEM119; TMEM63A; TSPYL4; ZNF491	hsa-miR-6757-5p
20525541	3.05	4.3	-2.38	1	ANG; ARPP19; B3GALT5; C10orf71; C3orf36; CAMSAP2; CBWD1; CBWD5; CCDC88C; CDKN1A; CDKN2B; DHCR24; DNAH17; ESCO2; FAM199X; FGFRL1; FOXN3; GABRB2; GOLIM4; GPBP1L1; GTPBP2; HIAT1; HIST1H2BG; HOXA5; ITGA1; KATNAL1; KIAA0895; LONRF1; LRIT3; LRPAP1; LRRC58; MAP7D1; MGRN1; NIN; NSD1; PIP4K2C; PLEC; PRSS12; RABGAP1; RAP2C; SCD; SH3BP4; SLC46A1; SLC5A7; SLC7A2; SPIN4; SUB1; TMEM184B; TPM4; TRIM13; TSPAN14;…	ANG; ARPP19; B3GALT5; C10orf71; C3orf36; CAMSAP2; CBWD1; CBWD5; CCDC88C; CDKN1A; CDKN2B; DHCR24; DNAH17; ESCO2; FAM199X; FGFRL1; FOXN3; GABRB2; GOLIM4; GPBP1L1; GTPBP2; HIAT1; HIST1H2BG; HOXA5; ITGA1; KATNAL1; KIAA0895; LONRF1; LRIT3; LRPAP1; LRRC58; MAP7D1; MGRN1; NIN; NSD1; PIP4K2C; PLEC; PRSS12; RABGAP1; RAP2C; SCD; SH3BP4; SLC46A1; SLC5A7; SLC7A2; SPIN4; SUB1; TMEM184B; TPM4; TRIM13; TSPAN14;…	hsa-miR-6790-5p
20525684	2.65	4.7	-4.15	1	BBS1; BCL10; BRD7; BUB1; C8orf37; CC2D2A; CCDC141; CNOT6; CRLF3; DDA1; DHX33; EMCN; FAM168A; FASN; FEM1B; HAUS2; HDGF; JAK3; KIAA1210; KLHL15; LETM2; LYVE1; MED28; MRPL36; MT1A; NIPA1; NPR1; ONECUT3; OR2A4; PER2; PLCXD2; PLXNA3; POLR3F; PPIP5K2; PRRG4; PSME3; RPTN; SIGLEC9; SOCS1; SOD2; STIM1; SULT1B1; TNPO2; TXK; UBXN2A; ZBTB3; ZNF280B; ZNF610; ZNRF2	BBS1; BCL10; BRD7; BUB1; C8orf37; CC2D2A; CCDC141; CNOT6; CRLF3; DDA1; DHX33; EMCN; FAM168A; FASN; FEM1B; HAUS2; HDGF; JAK3; KIAA1210; KLHL15; LETM2; LYVE1; MED28; MRPL36; MT1A; NIPA1; NPR1; ONECUT3; OR2A4; PER2; PLCXD2; PLXNA3; POLR3F; PPIP5K2; PRRG4; PSME3; RPTN; SIGLEC9; SOCS1; SOD2; STIM1; SULT1B1; TNPO2; TXK; UBXN2A; ZBTB3; ZNF280B; ZNF610; ZNRF2	hsa-miR-6861-5p
20525703	1.31	2.42	-2.16	1	ADAR; AR; ASAH2; ASAH2B; ATF6; B3GALT5; BACH1; BCL2L2-PABPN1; BTRC; BUB1; CCDC115; CCNB1IP1; CHAC1; COA5; COX6A1; COX6A1P2; CYB561; DDX3Y; DPH2; E2F3; EFNA1; EIF4A3; EXOC8; FAM126A; FEM1A; FN3K; FRK; GCDH; GPR137C; GPR141; GPR157; HMGA1; IDS; IL5RA; KANSL1; KCNB1; KIAA0895L; KPNA1; LPGAT1; MAN1C1; MAP3K2; MBD6; MCM7; MRPL17; NANOS1; NCKAP1; NCOR2; NPTX2; NUCKS1; PABPN1; PAPOLA; PARP15; PCBP1; PDE…	ADAR; AR; ASAH2; ASAH2B; ATF6; B3GALT5; BACH1; BCL2L2-PABPN1; BTRC; BUB1; CCDC115; CCNB1IP1; CHAC1; COA5; COX6A1; COX6A1P2; CYB561; DDX3Y; DPH2; E2F3; EFNA1; EIF4A3; EXOC8; FAM126A; FEM1A; FN3K; FRK; GCDH; GPR137C; GPR141; GPR157; HMGA1; IDS; IL5RA; KANSL1; KCNB1; KIAA0895L; KPNA1; LPGAT1; MAN1C1; MAP3K2; MBD6; MCM7; MRPL17; NANOS1; NCKAP1; NCOR2; NPTX2; NUCKS1; PABPN1; PAPOLA; PARP15; PCBP1; PDE…	hsa-miR-6871-5p
20525723	0.82	1.97	-2.22	1	ACPP; ADSS; B4GALT5; DHTKD1; HEMK1; IGF2; KANSL1; NKX2-5; NONO; NRG4; PEG10; PFN1; PLEKHG2; RAB7A; RHOA; RNPS1; RPRD2; SPRY4; SRPK1; SRPR; TRIM71; UBXN7; ZFP30; ZNFX1	ACPP; ADSS; B4GALT5; DHTKD1; HEMK1; IGF2; KANSL1; NKX2-5; NONO; NRG4; PEG10; PFN1; PLEKHG2; RAB7A; RHOA; RNPS1; RPRD2; SPRY4; SRPK1; SRPR; TRIM71; UBXN7; ZFP30; ZNFX1	hsa-miR-6881-5p
20528735	2.99	1.98	2.01	1	CCND1; CSNK2A1; DUSP9; ISL2; MINOS1; MRO; STRIP2; SYNM; VAV3; ZNF124	CCND1; CSNK2A1; DUSP9; ISL2; MINOS1; MRO; STRIP2; SYNM; VAV3; ZNF124	hsa-miR-7706
20534329	4.16	2.67	2.8	1			HBII-85-6
20536552	2.57	3.59	-2.04	1			hsa-mir-3648
20536607	2	0.75	2.37	1			hsa-mir-3910-1
20536608	1.88	0.86	2.03	1			hsa-mir-3910-1
20537470	1.03	2.07	-2.06	1			hsa-mir-6727

## Sheet: SB+1 FUrd vs 1 FUrd
#%result_name=Analysis_19
#%array_type=miRNA-4_0
#%annotation=miRNA-4_0-st-v1.annotations.20160922.csv
#%comparison=SB+1u M FURD1 vs 1uM FURD
ID	SB+1u M FURD1 Avg (log2)	1uM FURD Avg (log2)	Fold Change	P-val	FDR P-val	Target Gene Symbols	Validated Gene Symbols	Transcript ID(Array Design)
20501278	5.02	3.27	3.36	5.89e-05	0.3536	AANAT; ABCB8; ABCG2; ABHD14A; ABHD8; ABT1; ACAD10; ACBD4; ACCN4; ACRBP; ACSS2; ACTN3; ADAM33; ADAMTS14; ADAMTS4; ADARB1; ADCYAP1R1; ADMR; ADNP; AEBP2; AGO1; AGPAT2; AIM1L; ALDH1B1; ALDOC; AMDHD2; AMIGO1; AMIGO3; ANGEL1; ANGPT4; ANK1; ANKFN1; ANKHD1; ANKRD13D; ANKRD23; ANKS3; ANKZF1; ANPEP; ANXA6; AP2A1; AP3D1; APOM; APP; APR2_HUMAN; AQP10; AQP3; AQP5; ARHGAP22; ARHGAP23; ARHGAP30; ARHGEF1; ARHGEF…	ABCG2; ABT1; ADNP; AEBP2; AGO1; ALDH1B1; ANGEL1; APP; ARHGEF2; ARHGEF25; ARL6IP1; ATRAID; BACE1; BAZ2A; BCOR; BSG; BTBD10; BTG3; C6orf47; CBX4; CBX6; CD44; CDC42EP1; CEP164; COPS3; COPS6; DCDC2; DDX56; DIAPH1; DNAJA3; DYNLL1; EFCAB1; EHHADH; ETV3; EWSR1; EZR; FAM212B; FGF3; FKBP4; FKBP5; GCN1L1; GDI2; GMEB2; GMPPB; GTPBP2; H2AFX; HIF1AN; HIST1H2AG; HIST1H4D; HIST2H4B; HMGB1; HNRNPF; HNRNPK; HNRNP…	hsa-miR-328-3p
20519511	2.33	1.24	2.13	0.0001	0.3536	AP5B1; ARL8B; C19orf47; C9orf40; CACNG8; CHAC1; CHMP2B; FABP7; GRPEL2; HEXIM1; HHLA2; ITGB1; KLHL21; KNSTRN; LAT2; LATS2; LNPEP; LPP; MDM2; MEIS3P1; MTRF1L; NMNAT2; PAX4; PDZD8; PFN4; PGAM4; RAB34; RANGAP1; RIF1; RRAS2; SESN3; SH3TC2; SLC7A5; SPG20; SPPL2A; SPRY4; STX6; TMEM37; TMEM67; TP53; WASL; ZBTB18	AP5B1; ARL8B; C19orf47; C9orf40; CACNG8; CHAC1; CHMP2B; FABP7; GRPEL2; HEXIM1; HHLA2; ITGB1; KLHL21; KNSTRN; LAT2; LATS2; LNPEP; LPP; MDM2; MEIS3P1; MTRF1L; NMNAT2; PAX4; PDZD8; PFN4; PGAM4; RAB34; RANGAP1; RIF1; RRAS2; SESN3; SH3TC2; SLC7A5; SPG20; SPPL2A; SPRY4; STX6; TMEM37; TMEM67; TP53; WASL; ZBTB18	hsa-miR-4697-3p
20500432	4.87	3.77	2.15	0.0002	0.3666	A4D0Y5_HUMAN; AACS; ABCA6; ABCB7; ABCC11; ABI2; ABL2; ACAT1; ACOXL; ACP5; ACSM3; ACYP1; ADAMTS17; ADAMTS6; ADARB2; ADC; ADCY3; AFF4; AFG3L2; AIG1; AK7; ALKBH3; ALS2CR8; ANGPTL5; ANGPTL6; ANK1; ANK2; ANKK1; ANKRD58; AP3D1; AQR; ARHGAP21; ARHGAP22; ARHGAP32; ARID5A; ARL9; ARP21_HUMAN; ASB3; ASCC3L1; ASL; ASNS; ASPHD2; ATF4; ATG16L1; ATG4D; ATG9A; ATP11C; ATP13A5; ATP2C2; ATP5G3; ATP6V0A1; ATP7B; AT…	ABL2; ADAMTS17; ARHGAP32; BCL2L15; BTG2; CAND1; CCT5; CHD9; CIAPIN1; CLIC4; CTTNBP2NL; CXCR4; DCAF4L1; DDX6; DERL1; DUSP22; EPGN; FAM162A; FAM84B; FBXL18; FNBP4; FOS; GABARAP; GLP2R; HMGB2; HNRNPF; HOOK1; HRAS; HSP90AA1; IGF1R; IPPK; JUN; KCND3; KCNQ5; KLF10; KPNA2; KSR2; LCOR; MARCH9; MCL1; MKL2; MLEC; NANOGNB; NCR3LG1; NFKB1; NOTCH1; NR5A2; PAGR1; PAPD4; PDE4DIP; PDZD8; PEX5L; PGAM4; PIK3CA; PT…	hsa-miR-139-5p
20525568	3.19	2.07	2.18	0.0002	0.3666	ATP5J2-PTCD1; C2orf48; CACNB1; EGLN3; HCN2; HOXB6; PPM1F; PTCD1; PTPRF; PTRF; PXDC1; ZNF483	ATP5J2-PTCD1; C2orf48; CACNB1; EGLN3; HCN2; HOXB6; PPM1F; PTCD1; PTPRF; PTRF; PXDC1; ZNF483	hsa-miR-6803-3p
20525684	3.01	4.12	-2.16	0.0047	0.9251	BBS1; BCL10; BRD7; BUB1; C8orf37; CC2D2A; CCDC141; CNOT6; CRLF3; DDA1; DHX33; EMCN; FAM168A; FASN; FEM1B; HAUS2; HDGF; JAK3; KIAA1210; KLHL15; LETM2; LYVE1; MED28; MRPL36; MT1A; NIPA1; NPR1; ONECUT3; OR2A4; PER2; PLCXD2; PLXNA3; POLR3F; PPIP5K2; PRRG4; PSME3; RPTN; SIGLEC9; SOCS1; SOD2; STIM1; SULT1B1; TNPO2; TXK; UBXN2A; ZBTB3; ZNF280B; ZNF610; ZNRF2	BBS1; BCL10; BRD7; BUB1; C8orf37; CC2D2A; CCDC141; CNOT6; CRLF3; DDA1; DHX33; EMCN; FAM168A; FASN; FEM1B; HAUS2; HDGF; JAK3; KIAA1210; KLHL15; LETM2; LYVE1; MED28; MRPL36; MT1A; NIPA1; NPR1; ONECUT3; OR2A4; PER2; PLCXD2; PLXNA3; POLR3F; PPIP5K2; PRRG4; PSME3; RPTN; SIGLEC9; SOCS1; SOD2; STIM1; SULT1B1; TNPO2; TXK; UBXN2A; ZBTB3; ZNF280B; ZNF610; ZNRF2	hsa-miR-6861-5p
20500471	4.13	2.98	2.21	0.0078	0.9251	A2RUR5_HUMAN; AARS2; ABHD11; ACACA; ACE; ACOT2; ACPP; ADIPOQ; AGBL1; AGER; AGO3; AIFM2; AIFM3; AK2; AKAP5; ALDH6A1; ANAPC16; ANKRD13A; ANKRD16; ANKRD33; ANR38_HUMAN; ARD1A; ARHGEF1; ARHGEF10L; ARID5A; ARSK; ASB4; ATAD3B; ATF3; ATG16L1; ATP1A4; ATP4A; ATP5S; ATPBD1B; ATXN7L3; AVL9; AVPI1; AVPR1B; B3GALNT2; BAALC; BAG2; BAHCC1; BAI1; BCS1L; BIN3; BLOC1S3; BMP10; BRD4; BRMS1; BRSK1; BTBD6; BTBD9; BU…	ACOT2; ADIPOQ; AGO3; AIFM2; AKAP5; ALDH6A1; ANAPC16; ARSK; AVL9; BAG2; BLOC1S3; C17orf85; C18orf32; C1D; C1orf106; CAPN7; CBS; CCND1; CCR2; CEP57L1; COL8A1; COX6B1; CPE; CPT1A; CTBS; CYP20A1; CYP51A1; DENND6B; DNAL1; DTD2; EHD2; ELK1; ELP6; EMC2; EMC3; EMP2; EXOSC2; FAM71F2; FBXO36; FOSL2; FRRS1; FUS; GABPB1; GALNT2; GATSL2; GBX2; GGA3; GINM1; GJD3; GLRX2; GPC4; GREB1; HAUS5; HECTD3; HNRNPF; HSPA…	hsa-miR-214-5p
20518785	4.25	3.09	2.25	0.0091	0.9251	AASDHPPT; ARSJ; CCNF; CPT1A; DARS2; DNAL1; EIF5AL1; FADS6; FAM127B; FDX1; FXYD5; HLA-B; ID4; KBTBD12; KCNK3; NINJ1; NT5C; ORAI2; OTUD5; PHF19; POLL; POTEG; POTEM; PXDC1; RNF121; RNF4; RUNX1; SATB1; SESN2; SHMT2; SLC9A1; SMAD5; TMPRSS6; TRIM44; UBE2D4; WDR81; WSB1; ZNF529; ZNF581; ZNF703; ZNF878	AASDHPPT; ARSJ; CCNF; CPT1A; DARS2; DNAL1; EIF5AL1; FADS6; FAM127B; FDX1; FXYD5; HLA-B; ID4; KBTBD12; KCNK3; NINJ1; NT5C; ORAI2; OTUD5; PHF19; POLL; POTEG; POTEM; PXDC1; RNF121; RNF4; RUNX1; SATB1; SESN2; SHMT2; SLC9A1; SMAD5; TMPRSS6; TRIM44; UBE2D4; WDR81; WSB1; ZNF529; ZNF581; ZNF703; ZNF878	hsa-miR-4417
20515610	4.02	2.95	2.1	0.0139	0.9251	AGPAT6; ASCL2; ATG2A; BHMT2; C10orf55; C19orf26; C3orf36; CASP16; CCDC64; CLCN7; DPF1; ENG; ENTPD5; FAM193A; FAM43A; FEM1A; FSCN1; FXYD1; GMDS; H2AFX; KCNK3; LEPROTL1; LYRM4; MAPK8IP2; MAPK8IP3; MARVELD1; MFI2; MIDN; MINK1; MSC; MSI1; NANOS1; NEUROD2; NRGN; OLR1; OTUB1; PCDHB2; PCGF3; PITX3; POU3F1; POU3F3; RAB11B; RASD1; RNF144B; RSBN1L; RXRB; SCAMP3; SESTD1; SHISA2; SIGLEC12; SKI; SLC10A7; SLC9…	AGPAT6; ASCL2; ATG2A; BHMT2; C10orf55; C19orf26; C3orf36; CASP16; CCDC64; CLCN7; DPF1; ENG; ENTPD5; FAM193A; FAM43A; FEM1A; FSCN1; FXYD1; GMDS; H2AFX; KCNK3; LEPROTL1; LYRM4; MAPK8IP2; MAPK8IP3; MARVELD1; MFI2; MIDN; MINK1; MSC; MSI1; NANOS1; NEUROD2; NRGN; OLR1; OTUB1; PCDHB2; PCGF3; PITX3; POU3F1; POU3F3; RAB11B; RASD1; RNF144B; RSBN1L; RXRB; SCAMP3; SESTD1; SHISA2; SIGLEC12; SKI; SLC10A7; SLC9…	hsa-miR-3180-3p
20515573	2.63	1.54	2.12	0.0171	0.9251	ALKBH5; ANKRD11; ANKRD33B; ANKRD36; ARL10; BTG2; C15orf43; C19orf43; C20orf96; C2orf82; C9orf78; CDC42SE1; CDCA3; CHAC1; CPE; CRCP; CTNND1; CYP4A11; CYP4A22; DBR1; DCAF5; EIF4A1; ENAH; ERH; FAM129B; FAM151B; FAM83H; G3BP1; GGCX; GIGYF1; HADHB; HMGXB4; HOXA9; HOXB8; ICK; ICOSLG; IDH3A; IFNLR1; KDM5C; KIAA1456; KIF2C; KLHL15; KMT2B; LEPRE1; MAP7D1; MDM4; METTL1; MIER3; MKLN1; MRPS27; MT1A; MTHFSD; …	ALKBH5; ANKRD11; ANKRD33B; ANKRD36; ARL10; BTG2; C15orf43; C19orf43; C20orf96; C2orf82; C9orf78; CDC42SE1; CDCA3; CHAC1; CPE; CRCP; CTNND1; CYP4A11; CYP4A22; DBR1; DCAF5; EIF4A1; ENAH; ERH; FAM129B; FAM151B; FAM83H; G3BP1; GGCX; GIGYF1; HADHB; HMGXB4; HOXA9; HOXB8; ICK; ICOSLG; IDH3A; IFNLR1; KDM5C; KIAA1456; KIF2C; KLHL15; KMT2B; LEPRE1; MAP7D1; MDM4; METTL1; MIER3; MKLN1; MRPS27; MT1A; MTHFSD; …	hsa-miR-3154
20525446	2.86	1.57	2.44	0.0228	0.926	ACOX1; ADM; ANKRD33B; ASCL2; ATXN2; B4GALT5; C5ORF51; CDH6; CHAC1; CYP2W1; ELN; EPN1; FAM136A; FASTK; FEM1A; FGFR4; FOLR1; FOXRED2; FXN; HNRNPA0; HSPA14; HSPB8; IGFBP4; IP6K1; KIAA1456; KLHL12; MAZ; MGAT5; NACC2; NFIX; OTUD6A; PEG10; PEX26; PHB2; PIN1; PLEC; PPP1R10; PYGO1; RCAN3; RDH11; RIF1; RNPS1; RPRD2; SCRT1; SDF4; SDK2; SETBP1; SETD1B; SHOC2; SLC35E2; SOLH; SPRY4; TBC1D25; TNRC18P2; TOB2; T…	ACOX1; ADM; ANKRD33B; ASCL2; ATXN2; B4GALT5; C5ORF51; CDH6; CHAC1; CYP2W1; ELN; EPN1; FAM136A; FASTK; FEM1A; FGFR4; FOLR1; FOXRED2; FXN; HNRNPA0; HSPA14; HSPB8; IGFBP4; IP6K1; KIAA1456; KLHL12; MAZ; MGAT5; NACC2; NFIX; OTUD6A; PEG10; PEX26; PHB2; PIN1; PLEC; PPP1R10; PYGO1; RCAN3; RDH11; RIF1; RNPS1; RPRD2; SCRT1; SDF4; SDK2; SETBP1; SETD1B; SHOC2; SLC35E2; SOLH; SPRY4; TBC1D25; TNRC18P2; TOB2; T…	hsa-miR-6742-5p
20500141	2.02	3.22	-2.3	0.0292	0.926	A0AVR7_HUMAN; A0PJW7_HUMAN; ABCA1; ABCD3; ABHD12B; ACAT1; ACBD5; ACN9; ACTA1; ACTA2; ACTR2; ACYP1; ADAM8; ADFP; ADNP; AFTPH; AGBL3; AGGF1; AGO2; AGO4; AHRR; AHSA2; AIM1; AIM1L; AKAP9; AKT2; ALDH1A1; ALKBH6; ALMS1; ALS2CR2; ALS2CR7; ANAPC1; ANG; ANGPTL5; ANKRD17; ANKRD28; ANKRD37; ANKRD42; ANKRD46; ANKRD55; ANKS1B; ANP32A; ANP32C; ANR38_HUMAN; ANXA1; AOF1; AP1AR; AP3M1; APAF1; APC; APEH; APOB; APO…	ABCD3; ACAT1; ACBD5; ACTA2; ACTR2; ADNP; AFTPH; AGGF1; AGO2; AGO4; AHSA2; AIM1; AKAP9; AKT2; ALMS1; ANKRD28; ANKRD46; ANP32A; AP1AR; AP3M1; APAF1; APC; APOLD1; APPL1; ARHGAP21; ARHGEF12; ARID4A; ARMCX3; ASRGL1; ATAD2B; ATF2; ATF7IP; ATMIN; ATP11B; ATP2B4; ATRX; ATXN10; AUTS2; B3GALNT1; B3GNT5; BASP1; BAZ1B; BCAT1; BCL2; BCL6; BCL7A; BDH2; BMPR2; BNIP2; BOC; BRCA1; BTBD3; BTBD7; BTG2; BTN3A3; C15o…	hsa-miR-21-5p
20517820	2.94	1.56	2.59	0.0419	0.9288	AFAP1; ANP32B; ARID1A; CDK6; COG6; CUL3; DDX17; EIF4A1; F11R; FLVCR1; GPR141; H3F3C; HNRNPA1; HNRNPA1L2; LCOR; LHFP; LIMA1; LMNB2; MED10; MMS22L; MT1E; MT2A; MTF2; MTX3; MYO10; NCR3LG1; NHSL1; NREP; NTNG2; PCGF3; PRKAA1; QSER1; RBM41; RORA; RWDD2A; SMC3; STRBP; TMEM66; TNFRSF13C; UBBP4; VEZF1; VPS13B; XKR4; YY1	AFAP1; ANP32B; ARID1A; CDK6; COG6; CUL3; DDX17; EIF4A1; F11R; FLVCR1; GPR141; H3F3C; HNRNPA1; HNRNPA1L2; LCOR; LHFP; LIMA1; LMNB2; MED10; MMS22L; MT1E; MT2A; MTF2; MTX3; MYO10; NCR3LG1; NHSL1; NREP; NTNG2; PCGF3; PRKAA1; QSER1; RBM41; RORA; RWDD2A; SMC3; STRBP; TMEM66; TNFRSF13C; UBBP4; VEZF1; VPS13B; XKR4; YY1	hsa-miR-3613-5p

## Sheet: SB+10 FUrd vs 10 FUrd
S4 Table. Data analysis of the profiling of the top differentially dysregulated drug resistance-associated miRNA in AML stem cell line KG1a exposed to SB202190 p38 MAPK inhibitor compared to untreated KG1a cells.
#%result_name=Analysis_18
#%array_type=miRNA-4_0
#%annotation=miRNA-4_0-st-v1.annotations.20160922.csv
#%comparison=SB+10 uM FURD vs 10uM FURD
ID	SB+10 uM FURD Avg (log2)	10uM FURD Avg (log2)	Fold Change	P-val	FDR P-val	Target Gene Symbols	Validated Gene Symbols	Transcript ID(Array Design)
20525497	2.71	3.98	-2.42	7.24e-05	0.4497	ACOT2; ANTXR2; ARF3; ARHGDIA; ARPC1B; ASAP2; ATL3; ATP5G3; ATP9A; ATXN1L; BEND4; BUB1; C16orf52; C5orf51; C7orf26; CCND1; CD81; CDH7; CDKN1B; CLNK; CLPP; CNNM2; COBLL1; CRISPLD2; CRTC3; CSNK1G2; DENND2C; DHX33; DNTTIP2; DUSP18; ESRRB; FAM120B; FAM3C; GGA2; GIGYF1; GRID1; GRPEL2; H3F3B; HNRNPA0; HSPA4; ID2; IL1RAPL1; INSIG1; KIAA1191; LRRC47; MARCH2; MGAT5; MTCH1; MTFR1L; MVB12B; MXRA8; NACC2; NAN…	ACOT2; ANTXR2; ARF3; ARHGDIA; ARPC1B; ASAP2; ATL3; ATP5G3; ATP9A; ATXN1L; BEND4; BUB1; C16orf52; C5orf51; C7orf26; CCND1; CD81; CDH7; CDKN1B; CLNK; CLPP; CNNM2; COBLL1; CRISPLD2; CRTC3; CSNK1G2; DENND2C; DHX33; DNTTIP2; DUSP18; ESRRB; FAM120B; FAM3C; GGA2; GIGYF1; GRID1; GRPEL2; H3F3B; HNRNPA0; HSPA4; ID2; IL1RAPL1; INSIG1; KIAA1191; LRRC47; MARCH2; MGAT5; MTCH1; MTFR1L; MVB12B; MXRA8; NACC2; NAN…	hsa-miR-6768-5p
20524054	2.62	3.9	-2.42	0.0001	0.4497	ACTR2; ACTR3B; ADD2; AGK; AGO2; AIP; AK2; ALS2CL; ANKHD1-EIF4EBP3; ARF3; ARHGAP31; ARHGEF6; ARL5B; ASB16; ASTN2; ATP2A3; ATP6V1A; ATP6V1B1; ATP6V1F; ATXN7L3B; BCL2L1; BRMS1L; BTBD9; C10orf55; C14orf144; C16orf87; C20orf96; CAPZA1; CCDC50; CCDC88A; CCND2; CD3E; CDH7; CDK14; CHRDL1; CHRM3; CHTF8; CLSTN1; CNBP; CNOT6L; CREB3L2; CSTF1; CTDSP2; DCAF7; DCX; DLX6; DNLZ; DPF1; DUSP7; DYRK1B; EDA2R; EIF4E…	ACTR2; ACTR3B; ADD2; AGK; AGO2; AIP; AK2; ALS2CL; ANKHD1-EIF4EBP3; ARF3; ARHGAP31; ARHGEF6; ARL5B; ASB16; ASTN2; ATP2A3; ATP6V1A; ATP6V1B1; ATP6V1F; ATXN7L3B; BCL2L1; BRMS1L; BTBD9; C10orf55; C14orf144; C16orf87; C20orf96; CAPZA1; CCDC50; CCDC88A; CCND2; CD3E; CDH7; CDK14; CHRDL1; CHRM3; CHTF8; CLSTN1; CNBP; CNOT6L; CREB3L2; CSTF1; CTDSP2; DCAF7; DCX; DLX6; DNLZ; DPF1; DUSP7; DYRK1B; EDA2R; EIF4E…	hsa-miR-6133
20518880	2.57	3.96	-2.63	0.0009	0.9655	AAED1; AAK1; ACAD8; ACVR2A; AGPAT6; ALDH1B1; ALG14; ANKFY1; APOC3; ASB6; BCL11B; BMP3; C17orf102; C1orf95; C3; C5AR2; C9orf156; CEP57L1; CHRFAM7A; CHST6; CSTF1; DEFB105A; DEFB105B; DNA2; EIF5A2; ELP2; FAM65B; FBXL20; FSTL3; FUT9; GOSR2; GRK6; GUF1; HEBP2; HERPUD2; HOOK3; HP1BP3; INMT; IRAK3; KIAA0754; KIAA1467; KIAA1551; KLK2; LANCL3; LIN9; LIX1L; LYZ; MDM2; MED28; MEI1; MRI1; MRPS10; MSANTD4; MY…	AAED1; AAK1; ACAD8; ACVR2A; AGPAT6; ALDH1B1; ALG14; ANKFY1; APOC3; ASB6; BCL11B; BMP3; C17orf102; C1orf95; C3; C5AR2; C9orf156; CEP57L1; CHRFAM7A; CHST6; CSTF1; DEFB105A; DEFB105B; DNA2; EIF5A2; ELP2; FAM65B; FBXL20; FSTL3; FUT9; GOSR2; GRK6; GUF1; HEBP2; HERPUD2; HOOK3; HP1BP3; INMT; IRAK3; KIAA0754; KIAA1467; KIAA1551; KLK2; LANCL3; LIN9; LIX1L; LYZ; MDM2; MED28; MEI1; MRI1; MRPS10; MSANTD4; MY…	hsa-miR-4486
20523006	2.19	1.14	2.08	0.0016	0.9655	ADCYAP1; ADCYAP1R1; AGO2; ARHGEF33; ARL5B; ATP9A; BDP1; C3ORF38; CACNA2D3; CADM2; CD2AP; CHEK1; CHEK2; COMMD2; DDX6; DYNLT1; EDN1; EXO5; EXT1; FCF1; FCHSD2; FGF2; G6PC; GNL3; HOMER1; IKZF5; IL6ST; KCNK1; LINC00598; MASTL; MDM2; MFSD9; MPP5; MRPS10; NDUFB5; NUMB; OLIG3; PAFAH1B2; PAPD7; PDIA6; PDZD8; PHIP; PMAIP1; PPP1R15B; PRICKLE2; PRKCB; PTCH2; PTEN; RBFOX2; RGPD4; ROBO4; RPL23A; SERTM1; SLC16A…	ADCYAP1; ADCYAP1R1; AGO2; ARHGEF33; ARL5B; ATP9A; BDP1; C3ORF38; CACNA2D3; CADM2; CD2AP; CHEK1; CHEK2; COMMD2; DDX6; DYNLT1; EDN1; EXO5; EXT1; FCF1; FCHSD2; FGF2; G6PC; GNL3; HOMER1; IKZF5; IL6ST; KCNK1; LINC00598; MASTL; MDM2; MFSD9; MPP5; MRPS10; NDUFB5; NUMB; OLIG3; PAFAH1B2; PAPD7; PDIA6; PDZD8; PHIP; PMAIP1; PPP1R15B; PRICKLE2; PRKCB; PTCH2; PTEN; RBFOX2; RGPD4; ROBO4; RPL23A; SERTM1; SLC16A…	hsa-miR-6074
20500154	2.89	4.8	-3.76	0.002	0.9655	A1L162_HUMAN; A4D263_HUMAN; AAMDC; ABCA1; ABCA6; ABCB6; ABCB9; ABCC11; ABCC2; ABCC9; ABCD1; ABCD4; ABCF1; ABCG2; ABCG4; ABHD2; ACAA2; ACADM; ACADS; ACADSB; ACBD3; ACBD5; ACE2; ACN9; ACOX2; ACRC; ACSF2; ACSL3; ACTR5; ACTR8; ACVR1B; ADAM17; ADAM18; ADAM29; ADAM9; ADAMTS1; ADAMTS12; ADAMTSL1; ADAP2; ADARB1; ADGB; ADI1; ADM; ADM2; ADNP; ADPGK; ADRA2A; AEBP2; AEN; AFAP1; AGL; AGMAT; AGPAT3; AGPAT5; AG…	AAMDC; ABCA1; ABCA6; ABCB6; ABCD1; ABCD4; ABCF1; ABCG2; ABCG4; ABHD2; ACAA2; ACADM; ACADS; ACADSB; ACBD3; ACBD5; ACE2; ACN9; ACOX2; ACSF2; ACSL3; ACTR5; ACTR8; ACVR1B; ADAM17; ADAM18; ADAM29; ADAM9; ADAMTS1; ADAMTS12; ADAP2; ADARB1; ADGB; ADI1; ADM; ADM2; ADNP; ADPGK; ADRA2A; AEN; AFAP1; AGL; AGMAT; AGPAT3; AGPAT5; AGT; AGTPBP1; AGTR1; AIFM1; AK4; AKAP5; AKIRIN1; AKT1; ALDH6A1; ALG1; ALG3; ALG9; …	hsa-miR-26b-5p
20500464	4.27	2.41	3.64	0.003	0.9655	APBB3; BTG2; CCDC71L; CENPP; CHD4; COL14A1; DAZAP2; FAM134C; FBXO28; GGA1; GIGYF1; GMPR; HIP1; HIST2H2AA3; HIST2H2AA4; HSPE1-MOB4; IFNLR1; INSIG1; LONRF2; LRRC20; MEF2D; MINOS1; MOB4; MRO; MSANTD4; NACC2; NIPAL1; NOTCH2; PDE7A; PDRG1; RBM38; REXO2; RPL18A; SCN7A; SNX12; SPTLC2; STX17; USP49; XKR4; ZAK; ZKSCAN2	APBB3; BTG2; CCDC71L; CENPP; CHD4; COL14A1; DAZAP2; FAM134C; FBXO28; GGA1; GIGYF1; GMPR; HIP1; HIST2H2AA3; HIST2H2AA4; HSPE1-MOB4; IFNLR1; INSIG1; LONRF2; LRRC20; MEF2D; MINOS1; MOB4; MRO; MSANTD4; NACC2; NIPAL1; NOTCH2; PDE7A; PDRG1; RBM38; REXO2; RPL18A; SCN7A; SNX12; SPTLC2; STX17; USP49; XKR4; ZAK; ZKSCAN2	hsa-miR-210-5p
20506818	2.51	3.58	-2.11	0.0043	0.9655	ACSBG1; ADD2; AKR7A2; ARL2BP; ATP5E; ATXN1; BCL7A; BRI3BP; C8orf4; CALM2; CLCN6; CLOCK; COL27A1; CTC1; DNAJB9; EMP2; EPM2AIP1; FUT11; GOLGA4; HIST1H3E; HM13; HTR7; IKZF2; IMPG1; KANK4; KIAA0895; LRRC55; MESDC2; MPPE1; MPRIP; NDRG1; P2RY1; PCDHB11; PER1; POP7; PRDX3; PYGO1; RBMXL1; RFWD3; RGS5; RORA; RPP25; S100A7A; SRCIN1; SSR2; STAU1; TAOK1; THAP6; TOMM20; TOP2B; TPM4; TRPM7; TTF2; TXLNG; UBN2; …	ACSBG1; ADD2; AKR7A2; ARL2BP; ATP5E; ATXN1; BCL7A; BRI3BP; C8orf4; CALM2; CLCN6; CLOCK; COL27A1; CTC1; DNAJB9; EMP2; EPM2AIP1; FUT11; GOLGA4; HIST1H3E; HM13; HTR7; IKZF2; IMPG1; KANK4; KIAA0895; LRRC55; MESDC2; MPPE1; MPRIP; NDRG1; P2RY1; PCDHB11; PER1; POP7; PRDX3; PYGO1; RBMXL1; RFWD3; RGS5; RORA; RPP25; S100A7A; SRCIN1; SSR2; STAU1; TAOK1; THAP6; TOMM20; TOP2B; TPM4; TRPM7; TTF2; TXLNG; UBN2; …	hsa-miR-1290
20526180	3.63	4.66	-2.05	0.008	0.9655	ABCC6; ABL1; ACTB; ADCY9; AFF2; AGO2; AIP; ANK1; ANKRD13B; ANKRD52; AR; ARIH1; ATL3; ATXN7L3; B3GALNT2; BDNF-AS; BRPF1; BTG2; C11ORF57; C5orf38; C9orf62; CALML3; CALR; CAMK2A; CC2D1B; CCDC50; CCDC77; CCL22; CCNF; CD40LG; CDADC1; CHST6; CITED4; CLIP2; CLPB; COL1A2; CREB3L2; CRMP1; CST9; CSTF2; CXorf36; DCAF7; DDA1; DDX6; DIRAS2; DLGAP3; DTX2; DUSP7; DYRK2; EFNA3; EMID1; ERC1; FAM83H; FBXO40; FGFR4…	ABCC6; ABL1; ACTB; ADCY9; AFF2; AGO2; AIP; ANK1; ANKRD13B; ANKRD52; AR; ARIH1; ATL3; ATXN7L3; B3GALNT2; BDNF-AS; BRPF1; BTG2; C11ORF57; C5orf38; C9orf62; CALML3; CALR; CAMK2A; CC2D1B; CCDC50; CCDC77; CCL22; CCNF; CD40LG; CDADC1; CHST6; CITED4; CLIP2; CLPB; COL1A2; CREB3L2; CRMP1; CST9; CSTF2; CXorf36; DCAF7; DDA1; DDX6; DIRAS2; DLGAP3; DTX2; DUSP7; DYRK2; EFNA3; EMID1; ERC1; FAM83H; FBXO40; FGFR4…	hsa-miR-7111-5p
20525023	2.22	3.32	-2.14	0.0083	0.9655	AAED1; ACOX1; ACSBG1; ACTR1A; AGO1; AGXT2; AKAP5; AMZ1; ANKRD42; APOLD1; AR; ARHGAP1; ARHGDIA; ARIH2; ARPP19; ASB16; ASGR2; ATG12; ATP1B4; ATP5S; ATP6V0A2; ATP6V0D2; ATXN1; ATXN3; B4GALT7; BAZ2A; BMP8A; BPNT1; BPTF; BSN; BTG2; C10orf71; C20orf27; C2orf82; C8orf33; C9orf62; CAMSAP2; CARD8; CCDC137; CCDC80; CCNB1; CCND1; CCSER2; CD300LG; CDC5L; CDCP1; CDKN1B; CIITA; CLSPN; CNOT4; COMMD5; COX18; CPE…	AAED1; ACOX1; ACSBG1; ACTR1A; AGO1; AGXT2; AKAP5; AMZ1; ANKRD42; APOLD1; AR; ARHGAP1; ARHGDIA; ARIH2; ARPP19; ASB16; ASGR2; ATG12; ATP1B4; ATP5S; ATP6V0A2; ATP6V0D2; ATXN1; ATXN3; B4GALT7; BAZ2A; BMP8A; BPNT1; BPTF; BSN; BTG2; C10orf71; C20orf27; C2orf82; C8orf33; C9orf62; CAMSAP2; CARD8; CCDC137; CCDC80; CCNB1; CCND1; CCSER2; CD300LG; CDC5L; CDCP1; CDKN1B; CIITA; CLSPN; CNOT4; COMMD5; COX18; CPE…	hsa-miR-6511a-5p
20505608	1.38	3.46	-4.25	0.0126	0.9655	AACS; AAK1; AARS; AARS2; ABCB8; ABHD12; ABHD9; ABL1; ACAD11; ACAD9; ACBD4; ACE; ACHE; ACOX3; ADA; ADAMTS13; ADAMTS9; ADCK1; ADPRHL1; ADRA1B; ADRBK1; AGO3; AHDC1; AKAP5; AKNA; ALDH3B2; ALG12; AMN; ANAPC2; ANG; ANKMY1; ANKRD24; ANKS1B; ANXA8; ANXA8L2; APOH; APR2_HUMAN; AQP8; ASB10; ASB9; ATP1A3; ATP1B4; ATP2C2; ATP5J2; ATP6V0B; AVP; AVPI1; AZGP1; AZU1; B3GNTL1; BAI1; BAPX1; BARHL1; BBC3; BCL7B; BCL…	AACS; AAK1; AGO3; AKAP5; ATP1B4; C1orf106; CALN1; CDC6; CNNM3; CYP51A1; DDA1; DIS3L; DNAJC10; DSTYK; ESYT2; F2R; FITM2; FLG2; FNDC3B; FUT11; GGA2; GMEB1; HSD17B12; INMT; KIF1C; KMT2D; LYRM4; MAFF; MICAL2; MINOS1; MITF; NAGK; NFX1; NOMO1; PRPF6; RB1; REXO1; RUNX1; SCD5; STRIP2; STX4; TFDP2; TGFBI; TMEM55A; VCPIP1; WDR17; ZNF556; ZSCAN22	hsa-miR-675-5p
20506900	1.88	3.01	-2.2	0.0192	0.9655	EDEM3; PLXNA1	EDEM3; PLXNA1	hsa-miR-1307-5p
20518841	2.68	1.03	3.13	0.0213	0.9655	ACTR1A; AGXT2; ATP6V0D1; ATXN7L3B; B3GNT7; C14orf2; C17orf105; C5ORF22; CCDC153; CHIC1; CLDN1; CLOCK; CMPK1; DYRK2; ERCC4; FBXL7; GFPT1; GOLT1B; GUCD1; HMGA2; HMGB2; LYPD3; LZIC; MANEA; MCTS1; MRO; MSANTD3; NBPF12; NPM1; PACS1; PAWR; PCBP1; PLA2G2D; PLEKHF2; POLD3; PSD4; PTPRM; RNF115; RPS27; SEMA7A; SFT2D2; SH2D4A; SIX4; SKA2; SRSF6; SUGT1; SUMO2; TMEM30B; TRAPPC6A; ZFP91; ZNF426; ZNF443; ZNF589…	ACTR1A; AGXT2; ATP6V0D1; ATXN7L3B; B3GNT7; C14orf2; C17orf105; C5ORF22; CCDC153; CHIC1; CLDN1; CLOCK; CMPK1; DYRK2; ERCC4; FBXL7; GFPT1; GOLT1B; GUCD1; HMGA2; HMGB2; LYPD3; LZIC; MANEA; MCTS1; MRO; MSANTD3; NBPF12; NPM1; PACS1; PAWR; PCBP1; PLA2G2D; PLEKHF2; POLD3; PSD4; PTPRM; RNF115; RPS27; SEMA7A; SFT2D2; SH2D4A; SIX4; SKA2; SRSF6; SUGT1; SUMO2; TMEM30B; TRAPPC6A; ZFP91; ZNF426; ZNF443; ZNF589…	hsa-miR-4461
20525414	2.13	3.47	-2.53	0.0304	0.9655	ANKFY1; AP1G1; ASXL2; AVL9; BAK1; BICD2; C14orf119; CACNA1C; E2F6; EFTUD2; ERC1; EXTL3; FOLR1; GLG1; HDGF; HIVEP3; HMGA1; IFNLR1; IL2RB; IL5RA; LIMD1; LINC00346; MAP3K2; MARCH6; MAT1A; MBOAT2; MSN; NCKIPSD; NEGR1; NFASC; NIF3L1; NPTX2; NUCKS1; NUP98; PAQR5; PARD6B; PKD1; PKHD1; RASL10B; RPL22; RPRM; SCD; SETD1B; SLC47A1; TBL1XR1; TCN2; TIMM50; TLN1; TNS4; TPD52L2; TTC9C; UBE2D3; VAV2; VIMP; ZFAND…	ANKFY1; AP1G1; ASXL2; AVL9; BAK1; BICD2; C14orf119; CACNA1C; E2F6; EFTUD2; ERC1; EXTL3; FOLR1; GLG1; HDGF; HIVEP3; HMGA1; IFNLR1; IL2RB; IL5RA; LIMD1; LINC00346; MAP3K2; MARCH6; MAT1A; MBOAT2; MSN; NCKIPSD; NEGR1; NFASC; NIF3L1; NPTX2; NUCKS1; NUP98; PAQR5; PARD6B; PKD1; PKHD1; RASL10B; RPL22; RPRM; SCD; SETD1B; SLC47A1; TBL1XR1; TCN2; TIMM50; TLN1; TNS4; TPD52L2; TTC9C; UBE2D3; VAV2; VIMP; ZFAND…	hsa-miR-6726-5p
20504342	1.83	3.23	-2.65	0.0308	0.9655	A4D198_HUMAN; AACS; AAMP; AARS; AATK; ABCB8; ABHD4; ABHD8; ABL2; ACAD8; ACAD9; ACOT6; ACTL8; ACTR5; ADAMTS13; ADCK1; ADRBK2; AGPAT4; AGTPBP1; AIP; AKAP4; AKR1B1; ALDH16A1; ALMS1; AMICA1; ANAPC11; ANAPC2; ANKRA2; ANKRD24; AP1G2; AQP7; ARHGAP10; ARID1B; ARL6IP4; ARL8A; ARMC10; ASS1; ASTN1; ATAD3A; ATG4B; ATP2A1; ATP5D; ATP5G2; ATP6V0B; ATP9B; ATXN3L; AURKB; AUTS8; AXIN1; B3GALT6; B3GNTL1; B4GALNT4;…	ADRBK2; ARID1B; ARMC10; AUTS8; COX18; CSNK1D; GPR21; ING1; KCNK5; KRTAP4-9; MAPKAPK5; MYO16; NDUFS3; PPFIA3; QSOX2; SCAMP4; SOX4; SPRED1; TMEM132B; WDR13; ZNF396; ZNF428	hsa-miR-602
20518783	2.01	3.18	-2.25	0.0345	0.9655	ACACA; AKT1; ARGFX; ARL8B; CACNG8; CYP20A1; DCTPP1; ESYT2; HAUS3; HIPK3; KCNJ6; LGSN; MYRF; NDST1; P4HB; PPARGC1B; PRKD2; RAP1B; RCC2; REST; SPA17; TGFB2; TXNL1; VPS37B; WDR33; WTAP; ZNF609	ACACA; AKT1; ARGFX; ARL8B; CACNG8; CYP20A1; DCTPP1; ESYT2; HAUS3; HIPK3; KCNJ6; LGSN; MYRF; NDST1; P4HB; PPARGC1B; PRKD2; RAP1B; RCC2; REST; SPA17; TGFB2; TXNL1; VPS37B; WDR33; WTAP; ZNF609	hsa-miR-378e
20525587	5.14	6.19	-2.07	0.0364	0.9655	ALDOC; ANKRD13B; ANKRD42; ANKRD52; BANP; BARHL1; CCDC121; FSCN1; FSTL3; GIGYF1; GJB1; GOLGA3; GRID1; HBP1; IDS; KANK4; KCTD15; LIPG; LMBR1L; MAPK1; MCM7; MEF2D; MKNK2; MLLT11; MTRF1L; NF2; PHB2; PKD1; PLAGL2; POLR3G; PTDSS2; RAF1; RPS6KA4; SEMA3F; SLC5A6; SOX4; STAMBP; SYNGR2; TMEM91; TOB2; UBQLN4	ALDOC; ANKRD13B; ANKRD42; ANKRD52; BANP; BARHL1; CCDC121; FSCN1; FSTL3; GIGYF1; GJB1; GOLGA3; GRID1; HBP1; IDS; KANK4; KCTD15; LIPG; LMBR1L; MAPK1; MCM7; MEF2D; MKNK2; MLLT11; MTRF1L; NF2; PHB2; PKD1; PLAGL2; POLR3G; PTDSS2; RAF1; RPS6KA4; SEMA3F; SLC5A6; SOX4; STAMBP; SYNGR2; TMEM91; TOB2; UBQLN4	hsa-miR-6813-5p
20525569	3.43	1.96	2.76	0.0428	0.9655	ACTR3B; ADRM1; ARRB1; ASB6; ASTN1; BTG2; C1RL; C9orf114; CACNA2D2; CCDC120; CDC25B; CDK2; CHTOP; CPSF7; CSRP3; CYP2W1; DFFA; DGKH; DHDDS; EIF4EBP2; EN2; EPS15L1; FAM195B; FAM71F2; FBRS; FEM1A; GNAS; GRIN2D; HNRNPA0; HSDL1; HSPA4; IFNLR1; IGF1R; KHSRP; KIF18B; MANSC1; MAP2K6; MEX3A; MLXIP; MOCS3; MORC4; MYO1H; NCKIPSD; NFIX; NSUN3; PGAM4; PKIA; PKM; PPP2R2B; PTMA; RNF126; RPS24; SERAC1; SESN2; SLC…	ACTR3B; ADRM1; ARRB1; ASB6; ASTN1; BTG2; C1RL; C9orf114; CACNA2D2; CCDC120; CDC25B; CDK2; CHTOP; CPSF7; CSRP3; CYP2W1; DFFA; DGKH; DHDDS; EIF4EBP2; EN2; EPS15L1; FAM195B; FAM71F2; FBRS; FEM1A; GNAS; GRIN2D; HNRNPA0; HSDL1; HSPA4; IFNLR1; IGF1R; KHSRP; KIF18B; MANSC1; MAP2K6; MEX3A; MLXIP; MOCS3; MORC4; MYO1H; NCKIPSD; NFIX; NSUN3; PGAM4; PKIA; PKM; PPP2R2B; PTMA; RNF126; RPS24; SERAC1; SESN2; SLC…	hsa-miR-6804-5p
