# Supplementary material for: Blockade of p38 MAPK overcomes AML stem cell line KG1a resistance to 5-Fluorouridine and the impact on miRNA profiling
Source: PLoS One. 2022 May 5;17(5):e0267855. doi: 10.1371/journal.pone.0267855 (PMC9071118; doi:10.1371/journal.pone.0267855)
Supplement: S5 Table — (XLSX) [file pone.0267855.s006.xlsx]

## Sheet: SB + 1FUrd vs 1FUrd
S5 Table. Data analysis of the profiling of the top differentially dysregulated drug resistance-associated miRNA in AML stem cell line KG1a exposed to SB202190 p38 MAPK inhibitor and to 1 mM Furd.
#%result_name=Analysis_19
#%array_type=miRNA-4_0
#%annotation=miRNA-4_0-st-v1.annotations.20160922.csv
#%comparison=SB+1u M FURD1 vs 1uM FURD
ID	SB+1u M FURD1 Avg (log2)	1uM FURD Avg (log2)	Fold Change	P-val	FDR P-val	Target Gene Symbols	Validated Gene Symbols	Transcript ID(Array Design)
20501278	5.02	3.27	3.36	5.89e-05	0.3536	AANAT; ABCB8; ABCG2; ABHD14A; ABHD8; ABT1; ACAD10; ACBD4; ACCN4; ACRBP; ACSS2; ACTN3; ADAM33; ADAMTS14; ADAMTS4; ADARB1; ADCYAP1R1; ADMR; ADNP; AEBP2; AGO1; AGPAT2; AIM1L; ALDH1B1; ALDOC; AMDHD2; AMIGO1; AMIGO3; ANGEL1; ANGPT4; ANK1; ANKFN1; ANKHD1; ANKRD13D; ANKRD23; ANKS3; ANKZF1; ANPEP; ANXA6; AP2A1; AP3D1; APOM; APP; APR2_HUMAN; AQP10; AQP3; AQP5; ARHGAP22; ARHGAP23; ARHGAP30; ARHGEF1; ARHGEF…	ABCG2; ABT1; ADNP; AEBP2; AGO1; ALDH1B1; ANGEL1; APP; ARHGEF2; ARHGEF25; ARL6IP1; ATRAID; BACE1; BAZ2A; BCOR; BSG; BTBD10; BTG3; C6orf47; CBX4; CBX6; CD44; CDC42EP1; CEP164; COPS3; COPS6; DCDC2; DDX56; DIAPH1; DNAJA3; DYNLL1; EFCAB1; EHHADH; ETV3; EWSR1; EZR; FAM212B; FGF3; FKBP4; FKBP5; GCN1L1; GDI2; GMEB2; GMPPB; GTPBP2; H2AFX; HIF1AN; HIST1H2AG; HIST1H4D; HIST2H4B; HMGB1; HNRNPF; HNRNPK; HNRNP…	hsa-miR-328-3p
20519511	2.33	1.24	2.13	0.0001	0.3536	AP5B1; ARL8B; C19orf47; C9orf40; CACNG8; CHAC1; CHMP2B; FABP7; GRPEL2; HEXIM1; HHLA2; ITGB1; KLHL21; KNSTRN; LAT2; LATS2; LNPEP; LPP; MDM2; MEIS3P1; MTRF1L; NMNAT2; PAX4; PDZD8; PFN4; PGAM4; RAB34; RANGAP1; RIF1; RRAS2; SESN3; SH3TC2; SLC7A5; SPG20; SPPL2A; SPRY4; STX6; TMEM37; TMEM67; TP53; WASL; ZBTB18	AP5B1; ARL8B; C19orf47; C9orf40; CACNG8; CHAC1; CHMP2B; FABP7; GRPEL2; HEXIM1; HHLA2; ITGB1; KLHL21; KNSTRN; LAT2; LATS2; LNPEP; LPP; MDM2; MEIS3P1; MTRF1L; NMNAT2; PAX4; PDZD8; PFN4; PGAM4; RAB34; RANGAP1; RIF1; RRAS2; SESN3; SH3TC2; SLC7A5; SPG20; SPPL2A; SPRY4; STX6; TMEM37; TMEM67; TP53; WASL; ZBTB18	hsa-miR-4697-3p
20500432	4.87	3.77	2.15	0.0002	0.3666	A4D0Y5_HUMAN; AACS; ABCA6; ABCB7; ABCC11; ABI2; ABL2; ACAT1; ACOXL; ACP5; ACSM3; ACYP1; ADAMTS17; ADAMTS6; ADARB2; ADC; ADCY3; AFF4; AFG3L2; AIG1; AK7; ALKBH3; ALS2CR8; ANGPTL5; ANGPTL6; ANK1; ANK2; ANKK1; ANKRD58; AP3D1; AQR; ARHGAP21; ARHGAP22; ARHGAP32; ARID5A; ARL9; ARP21_HUMAN; ASB3; ASCC3L1; ASL; ASNS; ASPHD2; ATF4; ATG16L1; ATG4D; ATG9A; ATP11C; ATP13A5; ATP2C2; ATP5G3; ATP6V0A1; ATP7B; AT…	ABL2; ADAMTS17; ARHGAP32; BCL2L15; BTG2; CAND1; CCT5; CHD9; CIAPIN1; CLIC4; CTTNBP2NL; CXCR4; DCAF4L1; DDX6; DERL1; DUSP22; EPGN; FAM162A; FAM84B; FBXL18; FNBP4; FOS; GABARAP; GLP2R; HMGB2; HNRNPF; HOOK1; HRAS; HSP90AA1; IGF1R; IPPK; JUN; KCND3; KCNQ5; KLF10; KPNA2; KSR2; LCOR; MARCH9; MCL1; MKL2; MLEC; NANOGNB; NCR3LG1; NFKB1; NOTCH1; NR5A2; PAGR1; PAPD4; PDE4DIP; PDZD8; PEX5L; PGAM4; PIK3CA; PT…	hsa-miR-139-5p
20525568	3.19	2.07	2.18	0.0002	0.3666	ATP5J2-PTCD1; C2orf48; CACNB1; EGLN3; HCN2; HOXB6; PPM1F; PTCD1; PTPRF; PTRF; PXDC1; ZNF483	ATP5J2-PTCD1; C2orf48; CACNB1; EGLN3; HCN2; HOXB6; PPM1F; PTCD1; PTPRF; PTRF; PXDC1; ZNF483	hsa-miR-6803-3p
20525684	3.01	4.12	-2.16	0.0047	0.9251	BBS1; BCL10; BRD7; BUB1; C8orf37; CC2D2A; CCDC141; CNOT6; CRLF3; DDA1; DHX33; EMCN; FAM168A; FASN; FEM1B; HAUS2; HDGF; JAK3; KIAA1210; KLHL15; LETM2; LYVE1; MED28; MRPL36; MT1A; NIPA1; NPR1; ONECUT3; OR2A4; PER2; PLCXD2; PLXNA3; POLR3F; PPIP5K2; PRRG4; PSME3; RPTN; SIGLEC9; SOCS1; SOD2; STIM1; SULT1B1; TNPO2; TXK; UBXN2A; ZBTB3; ZNF280B; ZNF610; ZNRF2	BBS1; BCL10; BRD7; BUB1; C8orf37; CC2D2A; CCDC141; CNOT6; CRLF3; DDA1; DHX33; EMCN; FAM168A; FASN; FEM1B; HAUS2; HDGF; JAK3; KIAA1210; KLHL15; LETM2; LYVE1; MED28; MRPL36; MT1A; NIPA1; NPR1; ONECUT3; OR2A4; PER2; PLCXD2; PLXNA3; POLR3F; PPIP5K2; PRRG4; PSME3; RPTN; SIGLEC9; SOCS1; SOD2; STIM1; SULT1B1; TNPO2; TXK; UBXN2A; ZBTB3; ZNF280B; ZNF610; ZNRF2	hsa-miR-6861-5p
20500471	4.13	2.98	2.21	0.0078	0.9251	A2RUR5_HUMAN; AARS2; ABHD11; ACACA; ACE; ACOT2; ACPP; ADIPOQ; AGBL1; AGER; AGO3; AIFM2; AIFM3; AK2; AKAP5; ALDH6A1; ANAPC16; ANKRD13A; ANKRD16; ANKRD33; ANR38_HUMAN; ARD1A; ARHGEF1; ARHGEF10L; ARID5A; ARSK; ASB4; ATAD3B; ATF3; ATG16L1; ATP1A4; ATP4A; ATP5S; ATPBD1B; ATXN7L3; AVL9; AVPI1; AVPR1B; B3GALNT2; BAALC; BAG2; BAHCC1; BAI1; BCS1L; BIN3; BLOC1S3; BMP10; BRD4; BRMS1; BRSK1; BTBD6; BTBD9; BU…	ACOT2; ADIPOQ; AGO3; AIFM2; AKAP5; ALDH6A1; ANAPC16; ARSK; AVL9; BAG2; BLOC1S3; C17orf85; C18orf32; C1D; C1orf106; CAPN7; CBS; CCND1; CCR2; CEP57L1; COL8A1; COX6B1; CPE; CPT1A; CTBS; CYP20A1; CYP51A1; DENND6B; DNAL1; DTD2; EHD2; ELK1; ELP6; EMC2; EMC3; EMP2; EXOSC2; FAM71F2; FBXO36; FOSL2; FRRS1; FUS; GABPB1; GALNT2; GATSL2; GBX2; GGA3; GINM1; GJD3; GLRX2; GPC4; GREB1; HAUS5; HECTD3; HNRNPF; HSPA…	hsa-miR-214-5p
20518785	4.25	3.09	2.25	0.0091	0.9251	AASDHPPT; ARSJ; CCNF; CPT1A; DARS2; DNAL1; EIF5AL1; FADS6; FAM127B; FDX1; FXYD5; HLA-B; ID4; KBTBD12; KCNK3; NINJ1; NT5C; ORAI2; OTUD5; PHF19; POLL; POTEG; POTEM; PXDC1; RNF121; RNF4; RUNX1; SATB1; SESN2; SHMT2; SLC9A1; SMAD5; TMPRSS6; TRIM44; UBE2D4; WDR81; WSB1; ZNF529; ZNF581; ZNF703; ZNF878	AASDHPPT; ARSJ; CCNF; CPT1A; DARS2; DNAL1; EIF5AL1; FADS6; FAM127B; FDX1; FXYD5; HLA-B; ID4; KBTBD12; KCNK3; NINJ1; NT5C; ORAI2; OTUD5; PHF19; POLL; POTEG; POTEM; PXDC1; RNF121; RNF4; RUNX1; SATB1; SESN2; SHMT2; SLC9A1; SMAD5; TMPRSS6; TRIM44; UBE2D4; WDR81; WSB1; ZNF529; ZNF581; ZNF703; ZNF878	hsa-miR-4417
20515610	4.02	2.95	2.1	0.0139	0.9251	AGPAT6; ASCL2; ATG2A; BHMT2; C10orf55; C19orf26; C3orf36; CASP16; CCDC64; CLCN7; DPF1; ENG; ENTPD5; FAM193A; FAM43A; FEM1A; FSCN1; FXYD1; GMDS; H2AFX; KCNK3; LEPROTL1; LYRM4; MAPK8IP2; MAPK8IP3; MARVELD1; MFI2; MIDN; MINK1; MSC; MSI1; NANOS1; NEUROD2; NRGN; OLR1; OTUB1; PCDHB2; PCGF3; PITX3; POU3F1; POU3F3; RAB11B; RASD1; RNF144B; RSBN1L; RXRB; SCAMP3; SESTD1; SHISA2; SIGLEC12; SKI; SLC10A7; SLC9…	AGPAT6; ASCL2; ATG2A; BHMT2; C10orf55; C19orf26; C3orf36; CASP16; CCDC64; CLCN7; DPF1; ENG; ENTPD5; FAM193A; FAM43A; FEM1A; FSCN1; FXYD1; GMDS; H2AFX; KCNK3; LEPROTL1; LYRM4; MAPK8IP2; MAPK8IP3; MARVELD1; MFI2; MIDN; MINK1; MSC; MSI1; NANOS1; NEUROD2; NRGN; OLR1; OTUB1; PCDHB2; PCGF3; PITX3; POU3F1; POU3F3; RAB11B; RASD1; RNF144B; RSBN1L; RXRB; SCAMP3; SESTD1; SHISA2; SIGLEC12; SKI; SLC10A7; SLC9…	hsa-miR-3180-3p
20515573	2.63	1.54	2.12	0.0171	0.9251	ALKBH5; ANKRD11; ANKRD33B; ANKRD36; ARL10; BTG2; C15orf43; C19orf43; C20orf96; C2orf82; C9orf78; CDC42SE1; CDCA3; CHAC1; CPE; CRCP; CTNND1; CYP4A11; CYP4A22; DBR1; DCAF5; EIF4A1; ENAH; ERH; FAM129B; FAM151B; FAM83H; G3BP1; GGCX; GIGYF1; HADHB; HMGXB4; HOXA9; HOXB8; ICK; ICOSLG; IDH3A; IFNLR1; KDM5C; KIAA1456; KIF2C; KLHL15; KMT2B; LEPRE1; MAP7D1; MDM4; METTL1; MIER3; MKLN1; MRPS27; MT1A; MTHFSD; …	ALKBH5; ANKRD11; ANKRD33B; ANKRD36; ARL10; BTG2; C15orf43; C19orf43; C20orf96; C2orf82; C9orf78; CDC42SE1; CDCA3; CHAC1; CPE; CRCP; CTNND1; CYP4A11; CYP4A22; DBR1; DCAF5; EIF4A1; ENAH; ERH; FAM129B; FAM151B; FAM83H; G3BP1; GGCX; GIGYF1; HADHB; HMGXB4; HOXA9; HOXB8; ICK; ICOSLG; IDH3A; IFNLR1; KDM5C; KIAA1456; KIF2C; KLHL15; KMT2B; LEPRE1; MAP7D1; MDM4; METTL1; MIER3; MKLN1; MRPS27; MT1A; MTHFSD; …	hsa-miR-3154
20525446	2.86	1.57	2.44	0.0228	0.926	ACOX1; ADM; ANKRD33B; ASCL2; ATXN2; B4GALT5; C5ORF51; CDH6; CHAC1; CYP2W1; ELN; EPN1; FAM136A; FASTK; FEM1A; FGFR4; FOLR1; FOXRED2; FXN; HNRNPA0; HSPA14; HSPB8; IGFBP4; IP6K1; KIAA1456; KLHL12; MAZ; MGAT5; NACC2; NFIX; OTUD6A; PEG10; PEX26; PHB2; PIN1; PLEC; PPP1R10; PYGO1; RCAN3; RDH11; RIF1; RNPS1; RPRD2; SCRT1; SDF4; SDK2; SETBP1; SETD1B; SHOC2; SLC35E2; SOLH; SPRY4; TBC1D25; TNRC18P2; TOB2; T…	ACOX1; ADM; ANKRD33B; ASCL2; ATXN2; B4GALT5; C5ORF51; CDH6; CHAC1; CYP2W1; ELN; EPN1; FAM136A; FASTK; FEM1A; FGFR4; FOLR1; FOXRED2; FXN; HNRNPA0; HSPA14; HSPB8; IGFBP4; IP6K1; KIAA1456; KLHL12; MAZ; MGAT5; NACC2; NFIX; OTUD6A; PEG10; PEX26; PHB2; PIN1; PLEC; PPP1R10; PYGO1; RCAN3; RDH11; RIF1; RNPS1; RPRD2; SCRT1; SDF4; SDK2; SETBP1; SETD1B; SHOC2; SLC35E2; SOLH; SPRY4; TBC1D25; TNRC18P2; TOB2; T…	hsa-miR-6742-5p
20500141	2.02	3.22	-2.3	0.0292	0.926	A0AVR7_HUMAN; A0PJW7_HUMAN; ABCA1; ABCD3; ABHD12B; ACAT1; ACBD5; ACN9; ACTA1; ACTA2; ACTR2; ACYP1; ADAM8; ADFP; ADNP; AFTPH; AGBL3; AGGF1; AGO2; AGO4; AHRR; AHSA2; AIM1; AIM1L; AKAP9; AKT2; ALDH1A1; ALKBH6; ALMS1; ALS2CR2; ALS2CR7; ANAPC1; ANG; ANGPTL5; ANKRD17; ANKRD28; ANKRD37; ANKRD42; ANKRD46; ANKRD55; ANKS1B; ANP32A; ANP32C; ANR38_HUMAN; ANXA1; AOF1; AP1AR; AP3M1; APAF1; APC; APEH; APOB; APO…	ABCD3; ACAT1; ACBD5; ACTA2; ACTR2; ADNP; AFTPH; AGGF1; AGO2; AGO4; AHSA2; AIM1; AKAP9; AKT2; ALMS1; ANKRD28; ANKRD46; ANP32A; AP1AR; AP3M1; APAF1; APC; APOLD1; APPL1; ARHGAP21; ARHGEF12; ARID4A; ARMCX3; ASRGL1; ATAD2B; ATF2; ATF7IP; ATMIN; ATP11B; ATP2B4; ATRX; ATXN10; AUTS2; B3GALNT1; B3GNT5; BASP1; BAZ1B; BCAT1; BCL2; BCL6; BCL7A; BDH2; BMPR2; BNIP2; BOC; BRCA1; BTBD3; BTBD7; BTG2; BTN3A3; C15o…	hsa-miR-21-5p
20517820	2.94	1.56	2.59	0.0419	0.9288	AFAP1; ANP32B; ARID1A; CDK6; COG6; CUL3; DDX17; EIF4A1; F11R; FLVCR1; GPR141; H3F3C; HNRNPA1; HNRNPA1L2; LCOR; LHFP; LIMA1; LMNB2; MED10; MMS22L; MT1E; MT2A; MTF2; MTX3; MYO10; NCR3LG1; NHSL1; NREP; NTNG2; PCGF3; PRKAA1; QSER1; RBM41; RORA; RWDD2A; SMC3; STRBP; TMEM66; TNFRSF13C; UBBP4; VEZF1; VPS13B; XKR4; YY1	AFAP1; ANP32B; ARID1A; CDK6; COG6; CUL3; DDX17; EIF4A1; F11R; FLVCR1; GPR141; H3F3C; HNRNPA1; HNRNPA1L2; LCOR; LHFP; LIMA1; LMNB2; MED10; MMS22L; MT1E; MT2A; MTF2; MTX3; MYO10; NCR3LG1; NHSL1; NREP; NTNG2; PCGF3; PRKAA1; QSER1; RBM41; RORA; RWDD2A; SMC3; STRBP; TMEM66; TNFRSF13C; UBBP4; VEZF1; VPS13B; XKR4; YY1	hsa-miR-3613-5p
