# Supplementary material for: Blockade of p38 MAPK overcomes AML stem cell line KG1a resistance to 5-Fluorouridine and the impact on miRNA profiling
Source: PLoS One. 2022 May 5;17(5):e0267855. doi: 10.1371/journal.pone.0267855 (PMC9071118; doi:10.1371/journal.pone.0267855)
Supplement: S6 Table — (XLSX) [file pone.0267855.s007.xlsx]

## Sheet: SB + 10 FUrd vs 10 FUrd
S6 Table. Data analysis of the profiling of the top differentially dysregulated drug resistance-associated miRNA in AML stem cell line KG1a exposed to SB202190 p38 MAPK inhibitor and to 10 mM Furd.
#%result_name=Analysis_18
#%array_type=miRNA-4_0
#%annotation=miRNA-4_0-st-v1.annotations.20160922.csv
#%comparison=SB+10 uM FURD vs 10uM FURD
ID	SB+10 uM FURD Avg (log2)	10uM FURD Avg (log2)	Fold Change	P-val	FDR P-val	Target Gene Symbols	Validated Gene Symbols	Transcript ID(Array Design)
20525497	2.71	3.98	-2.42	7.24e-05	0.4497	ACOT2; ANTXR2; ARF3; ARHGDIA; ARPC1B; ASAP2; ATL3; ATP5G3; ATP9A; ATXN1L; BEND4; BUB1; C16orf52; C5orf51; C7orf26; CCND1; CD81; CDH7; CDKN1B; CLNK; CLPP; CNNM2; COBLL1; CRISPLD2; CRTC3; CSNK1G2; DENND2C; DHX33; DNTTIP2; DUSP18; ESRRB; FAM120B; FAM3C; GGA2; GIGYF1; GRID1; GRPEL2; H3F3B; HNRNPA0; HSPA4; ID2; IL1RAPL1; INSIG1; KIAA1191; LRRC47; MARCH2; MGAT5; MTCH1; MTFR1L; MVB12B; MXRA8; NACC2; NAN…	ACOT2; ANTXR2; ARF3; ARHGDIA; ARPC1B; ASAP2; ATL3; ATP5G3; ATP9A; ATXN1L; BEND4; BUB1; C16orf52; C5orf51; C7orf26; CCND1; CD81; CDH7; CDKN1B; CLNK; CLPP; CNNM2; COBLL1; CRISPLD2; CRTC3; CSNK1G2; DENND2C; DHX33; DNTTIP2; DUSP18; ESRRB; FAM120B; FAM3C; GGA2; GIGYF1; GRID1; GRPEL2; H3F3B; HNRNPA0; HSPA4; ID2; IL1RAPL1; INSIG1; KIAA1191; LRRC47; MARCH2; MGAT5; MTCH1; MTFR1L; MVB12B; MXRA8; NACC2; NAN…	hsa-miR-6768-5p
20524054	2.62	3.9	-2.42	0.0001	0.4497	ACTR2; ACTR3B; ADD2; AGK; AGO2; AIP; AK2; ALS2CL; ANKHD1-EIF4EBP3; ARF3; ARHGAP31; ARHGEF6; ARL5B; ASB16; ASTN2; ATP2A3; ATP6V1A; ATP6V1B1; ATP6V1F; ATXN7L3B; BCL2L1; BRMS1L; BTBD9; C10orf55; C14orf144; C16orf87; C20orf96; CAPZA1; CCDC50; CCDC88A; CCND2; CD3E; CDH7; CDK14; CHRDL1; CHRM3; CHTF8; CLSTN1; CNBP; CNOT6L; CREB3L2; CSTF1; CTDSP2; DCAF7; DCX; DLX6; DNLZ; DPF1; DUSP7; DYRK1B; EDA2R; EIF4E…	ACTR2; ACTR3B; ADD2; AGK; AGO2; AIP; AK2; ALS2CL; ANKHD1-EIF4EBP3; ARF3; ARHGAP31; ARHGEF6; ARL5B; ASB16; ASTN2; ATP2A3; ATP6V1A; ATP6V1B1; ATP6V1F; ATXN7L3B; BCL2L1; BRMS1L; BTBD9; C10orf55; C14orf144; C16orf87; C20orf96; CAPZA1; CCDC50; CCDC88A; CCND2; CD3E; CDH7; CDK14; CHRDL1; CHRM3; CHTF8; CLSTN1; CNBP; CNOT6L; CREB3L2; CSTF1; CTDSP2; DCAF7; DCX; DLX6; DNLZ; DPF1; DUSP7; DYRK1B; EDA2R; EIF4E…	hsa-miR-6133
20518880	2.57	3.96	-2.63	0.0009	0.9655	AAED1; AAK1; ACAD8; ACVR2A; AGPAT6; ALDH1B1; ALG14; ANKFY1; APOC3; ASB6; BCL11B; BMP3; C17orf102; C1orf95; C3; C5AR2; C9orf156; CEP57L1; CHRFAM7A; CHST6; CSTF1; DEFB105A; DEFB105B; DNA2; EIF5A2; ELP2; FAM65B; FBXL20; FSTL3; FUT9; GOSR2; GRK6; GUF1; HEBP2; HERPUD2; HOOK3; HP1BP3; INMT; IRAK3; KIAA0754; KIAA1467; KIAA1551; KLK2; LANCL3; LIN9; LIX1L; LYZ; MDM2; MED28; MEI1; MRI1; MRPS10; MSANTD4; MY…	AAED1; AAK1; ACAD8; ACVR2A; AGPAT6; ALDH1B1; ALG14; ANKFY1; APOC3; ASB6; BCL11B; BMP3; C17orf102; C1orf95; C3; C5AR2; C9orf156; CEP57L1; CHRFAM7A; CHST6; CSTF1; DEFB105A; DEFB105B; DNA2; EIF5A2; ELP2; FAM65B; FBXL20; FSTL3; FUT9; GOSR2; GRK6; GUF1; HEBP2; HERPUD2; HOOK3; HP1BP3; INMT; IRAK3; KIAA0754; KIAA1467; KIAA1551; KLK2; LANCL3; LIN9; LIX1L; LYZ; MDM2; MED28; MEI1; MRI1; MRPS10; MSANTD4; MY…	hsa-miR-4486
20523006	2.19	1.14	2.08	0.0016	0.9655	ADCYAP1; ADCYAP1R1; AGO2; ARHGEF33; ARL5B; ATP9A; BDP1; C3ORF38; CACNA2D3; CADM2; CD2AP; CHEK1; CHEK2; COMMD2; DDX6; DYNLT1; EDN1; EXO5; EXT1; FCF1; FCHSD2; FGF2; G6PC; GNL3; HOMER1; IKZF5; IL6ST; KCNK1; LINC00598; MASTL; MDM2; MFSD9; MPP5; MRPS10; NDUFB5; NUMB; OLIG3; PAFAH1B2; PAPD7; PDIA6; PDZD8; PHIP; PMAIP1; PPP1R15B; PRICKLE2; PRKCB; PTCH2; PTEN; RBFOX2; RGPD4; ROBO4; RPL23A; SERTM1; SLC16A…	ADCYAP1; ADCYAP1R1; AGO2; ARHGEF33; ARL5B; ATP9A; BDP1; C3ORF38; CACNA2D3; CADM2; CD2AP; CHEK1; CHEK2; COMMD2; DDX6; DYNLT1; EDN1; EXO5; EXT1; FCF1; FCHSD2; FGF2; G6PC; GNL3; HOMER1; IKZF5; IL6ST; KCNK1; LINC00598; MASTL; MDM2; MFSD9; MPP5; MRPS10; NDUFB5; NUMB; OLIG3; PAFAH1B2; PAPD7; PDIA6; PDZD8; PHIP; PMAIP1; PPP1R15B; PRICKLE2; PRKCB; PTCH2; PTEN; RBFOX2; RGPD4; ROBO4; RPL23A; SERTM1; SLC16A…	hsa-miR-6074
20500154	2.89	4.8	-3.76	0.002	0.9655	A1L162_HUMAN; A4D263_HUMAN; AAMDC; ABCA1; ABCA6; ABCB6; ABCB9; ABCC11; ABCC2; ABCC9; ABCD1; ABCD4; ABCF1; ABCG2; ABCG4; ABHD2; ACAA2; ACADM; ACADS; ACADSB; ACBD3; ACBD5; ACE2; ACN9; ACOX2; ACRC; ACSF2; ACSL3; ACTR5; ACTR8; ACVR1B; ADAM17; ADAM18; ADAM29; ADAM9; ADAMTS1; ADAMTS12; ADAMTSL1; ADAP2; ADARB1; ADGB; ADI1; ADM; ADM2; ADNP; ADPGK; ADRA2A; AEBP2; AEN; AFAP1; AGL; AGMAT; AGPAT3; AGPAT5; AG…	AAMDC; ABCA1; ABCA6; ABCB6; ABCD1; ABCD4; ABCF1; ABCG2; ABCG4; ABHD2; ACAA2; ACADM; ACADS; ACADSB; ACBD3; ACBD5; ACE2; ACN9; ACOX2; ACSF2; ACSL3; ACTR5; ACTR8; ACVR1B; ADAM17; ADAM18; ADAM29; ADAM9; ADAMTS1; ADAMTS12; ADAP2; ADARB1; ADGB; ADI1; ADM; ADM2; ADNP; ADPGK; ADRA2A; AEN; AFAP1; AGL; AGMAT; AGPAT3; AGPAT5; AGT; AGTPBP1; AGTR1; AIFM1; AK4; AKAP5; AKIRIN1; AKT1; ALDH6A1; ALG1; ALG3; ALG9; …	hsa-miR-26b-5p
20500464	4.27	2.41	3.64	0.003	0.9655	APBB3; BTG2; CCDC71L; CENPP; CHD4; COL14A1; DAZAP2; FAM134C; FBXO28; GGA1; GIGYF1; GMPR; HIP1; HIST2H2AA3; HIST2H2AA4; HSPE1-MOB4; IFNLR1; INSIG1; LONRF2; LRRC20; MEF2D; MINOS1; MOB4; MRO; MSANTD4; NACC2; NIPAL1; NOTCH2; PDE7A; PDRG1; RBM38; REXO2; RPL18A; SCN7A; SNX12; SPTLC2; STX17; USP49; XKR4; ZAK; ZKSCAN2	APBB3; BTG2; CCDC71L; CENPP; CHD4; COL14A1; DAZAP2; FAM134C; FBXO28; GGA1; GIGYF1; GMPR; HIP1; HIST2H2AA3; HIST2H2AA4; HSPE1-MOB4; IFNLR1; INSIG1; LONRF2; LRRC20; MEF2D; MINOS1; MOB4; MRO; MSANTD4; NACC2; NIPAL1; NOTCH2; PDE7A; PDRG1; RBM38; REXO2; RPL18A; SCN7A; SNX12; SPTLC2; STX17; USP49; XKR4; ZAK; ZKSCAN2	hsa-miR-210-5p
20506818	2.51	3.58	-2.11	0.0043	0.9655	ACSBG1; ADD2; AKR7A2; ARL2BP; ATP5E; ATXN1; BCL7A; BRI3BP; C8orf4; CALM2; CLCN6; CLOCK; COL27A1; CTC1; DNAJB9; EMP2; EPM2AIP1; FUT11; GOLGA4; HIST1H3E; HM13; HTR7; IKZF2; IMPG1; KANK4; KIAA0895; LRRC55; MESDC2; MPPE1; MPRIP; NDRG1; P2RY1; PCDHB11; PER1; POP7; PRDX3; PYGO1; RBMXL1; RFWD3; RGS5; RORA; RPP25; S100A7A; SRCIN1; SSR2; STAU1; TAOK1; THAP6; TOMM20; TOP2B; TPM4; TRPM7; TTF2; TXLNG; UBN2; …	ACSBG1; ADD2; AKR7A2; ARL2BP; ATP5E; ATXN1; BCL7A; BRI3BP; C8orf4; CALM2; CLCN6; CLOCK; COL27A1; CTC1; DNAJB9; EMP2; EPM2AIP1; FUT11; GOLGA4; HIST1H3E; HM13; HTR7; IKZF2; IMPG1; KANK4; KIAA0895; LRRC55; MESDC2; MPPE1; MPRIP; NDRG1; P2RY1; PCDHB11; PER1; POP7; PRDX3; PYGO1; RBMXL1; RFWD3; RGS5; RORA; RPP25; S100A7A; SRCIN1; SSR2; STAU1; TAOK1; THAP6; TOMM20; TOP2B; TPM4; TRPM7; TTF2; TXLNG; UBN2; …	hsa-miR-1290
20526180	3.63	4.66	-2.05	0.008	0.9655	ABCC6; ABL1; ACTB; ADCY9; AFF2; AGO2; AIP; ANK1; ANKRD13B; ANKRD52; AR; ARIH1; ATL3; ATXN7L3; B3GALNT2; BDNF-AS; BRPF1; BTG2; C11ORF57; C5orf38; C9orf62; CALML3; CALR; CAMK2A; CC2D1B; CCDC50; CCDC77; CCL22; CCNF; CD40LG; CDADC1; CHST6; CITED4; CLIP2; CLPB; COL1A2; CREB3L2; CRMP1; CST9; CSTF2; CXorf36; DCAF7; DDA1; DDX6; DIRAS2; DLGAP3; DTX2; DUSP7; DYRK2; EFNA3; EMID1; ERC1; FAM83H; FBXO40; FGFR4…	ABCC6; ABL1; ACTB; ADCY9; AFF2; AGO2; AIP; ANK1; ANKRD13B; ANKRD52; AR; ARIH1; ATL3; ATXN7L3; B3GALNT2; BDNF-AS; BRPF1; BTG2; C11ORF57; C5orf38; C9orf62; CALML3; CALR; CAMK2A; CC2D1B; CCDC50; CCDC77; CCL22; CCNF; CD40LG; CDADC1; CHST6; CITED4; CLIP2; CLPB; COL1A2; CREB3L2; CRMP1; CST9; CSTF2; CXorf36; DCAF7; DDA1; DDX6; DIRAS2; DLGAP3; DTX2; DUSP7; DYRK2; EFNA3; EMID1; ERC1; FAM83H; FBXO40; FGFR4…	hsa-miR-7111-5p
20525023	2.22	3.32	-2.14	0.0083	0.9655	AAED1; ACOX1; ACSBG1; ACTR1A; AGO1; AGXT2; AKAP5; AMZ1; ANKRD42; APOLD1; AR; ARHGAP1; ARHGDIA; ARIH2; ARPP19; ASB16; ASGR2; ATG12; ATP1B4; ATP5S; ATP6V0A2; ATP6V0D2; ATXN1; ATXN3; B4GALT7; BAZ2A; BMP8A; BPNT1; BPTF; BSN; BTG2; C10orf71; C20orf27; C2orf82; C8orf33; C9orf62; CAMSAP2; CARD8; CCDC137; CCDC80; CCNB1; CCND1; CCSER2; CD300LG; CDC5L; CDCP1; CDKN1B; CIITA; CLSPN; CNOT4; COMMD5; COX18; CPE…	AAED1; ACOX1; ACSBG1; ACTR1A; AGO1; AGXT2; AKAP5; AMZ1; ANKRD42; APOLD1; AR; ARHGAP1; ARHGDIA; ARIH2; ARPP19; ASB16; ASGR2; ATG12; ATP1B4; ATP5S; ATP6V0A2; ATP6V0D2; ATXN1; ATXN3; B4GALT7; BAZ2A; BMP8A; BPNT1; BPTF; BSN; BTG2; C10orf71; C20orf27; C2orf82; C8orf33; C9orf62; CAMSAP2; CARD8; CCDC137; CCDC80; CCNB1; CCND1; CCSER2; CD300LG; CDC5L; CDCP1; CDKN1B; CIITA; CLSPN; CNOT4; COMMD5; COX18; CPE…	hsa-miR-6511a-5p
20505608	1.38	3.46	-4.25	0.0126	0.9655	AACS; AAK1; AARS; AARS2; ABCB8; ABHD12; ABHD9; ABL1; ACAD11; ACAD9; ACBD4; ACE; ACHE; ACOX3; ADA; ADAMTS13; ADAMTS9; ADCK1; ADPRHL1; ADRA1B; ADRBK1; AGO3; AHDC1; AKAP5; AKNA; ALDH3B2; ALG12; AMN; ANAPC2; ANG; ANKMY1; ANKRD24; ANKS1B; ANXA8; ANXA8L2; APOH; APR2_HUMAN; AQP8; ASB10; ASB9; ATP1A3; ATP1B4; ATP2C2; ATP5J2; ATP6V0B; AVP; AVPI1; AZGP1; AZU1; B3GNTL1; BAI1; BAPX1; BARHL1; BBC3; BCL7B; BCL…	AACS; AAK1; AGO3; AKAP5; ATP1B4; C1orf106; CALN1; CDC6; CNNM3; CYP51A1; DDA1; DIS3L; DNAJC10; DSTYK; ESYT2; F2R; FITM2; FLG2; FNDC3B; FUT11; GGA2; GMEB1; HSD17B12; INMT; KIF1C; KMT2D; LYRM4; MAFF; MICAL2; MINOS1; MITF; NAGK; NFX1; NOMO1; PRPF6; RB1; REXO1; RUNX1; SCD5; STRIP2; STX4; TFDP2; TGFBI; TMEM55A; VCPIP1; WDR17; ZNF556; ZSCAN22	hsa-miR-675-5p
20506900	1.88	3.01	-2.2	0.0192	0.9655	EDEM3; PLXNA1	EDEM3; PLXNA1	hsa-miR-1307-5p
20518841	2.68	1.03	3.13	0.0213	0.9655	ACTR1A; AGXT2; ATP6V0D1; ATXN7L3B; B3GNT7; C14orf2; C17orf105; C5ORF22; CCDC153; CHIC1; CLDN1; CLOCK; CMPK1; DYRK2; ERCC4; FBXL7; GFPT1; GOLT1B; GUCD1; HMGA2; HMGB2; LYPD3; LZIC; MANEA; MCTS1; MRO; MSANTD3; NBPF12; NPM1; PACS1; PAWR; PCBP1; PLA2G2D; PLEKHF2; POLD3; PSD4; PTPRM; RNF115; RPS27; SEMA7A; SFT2D2; SH2D4A; SIX4; SKA2; SRSF6; SUGT1; SUMO2; TMEM30B; TRAPPC6A; ZFP91; ZNF426; ZNF443; ZNF589…	ACTR1A; AGXT2; ATP6V0D1; ATXN7L3B; B3GNT7; C14orf2; C17orf105; C5ORF22; CCDC153; CHIC1; CLDN1; CLOCK; CMPK1; DYRK2; ERCC4; FBXL7; GFPT1; GOLT1B; GUCD1; HMGA2; HMGB2; LYPD3; LZIC; MANEA; MCTS1; MRO; MSANTD3; NBPF12; NPM1; PACS1; PAWR; PCBP1; PLA2G2D; PLEKHF2; POLD3; PSD4; PTPRM; RNF115; RPS27; SEMA7A; SFT2D2; SH2D4A; SIX4; SKA2; SRSF6; SUGT1; SUMO2; TMEM30B; TRAPPC6A; ZFP91; ZNF426; ZNF443; ZNF589…	hsa-miR-4461
20525414	2.13	3.47	-2.53	0.0304	0.9655	ANKFY1; AP1G1; ASXL2; AVL9; BAK1; BICD2; C14orf119; CACNA1C; E2F6; EFTUD2; ERC1; EXTL3; FOLR1; GLG1; HDGF; HIVEP3; HMGA1; IFNLR1; IL2RB; IL5RA; LIMD1; LINC00346; MAP3K2; MARCH6; MAT1A; MBOAT2; MSN; NCKIPSD; NEGR1; NFASC; NIF3L1; NPTX2; NUCKS1; NUP98; PAQR5; PARD6B; PKD1; PKHD1; RASL10B; RPL22; RPRM; SCD; SETD1B; SLC47A1; TBL1XR1; TCN2; TIMM50; TLN1; TNS4; TPD52L2; TTC9C; UBE2D3; VAV2; VIMP; ZFAND…	ANKFY1; AP1G1; ASXL2; AVL9; BAK1; BICD2; C14orf119; CACNA1C; E2F6; EFTUD2; ERC1; EXTL3; FOLR1; GLG1; HDGF; HIVEP3; HMGA1; IFNLR1; IL2RB; IL5RA; LIMD1; LINC00346; MAP3K2; MARCH6; MAT1A; MBOAT2; MSN; NCKIPSD; NEGR1; NFASC; NIF3L1; NPTX2; NUCKS1; NUP98; PAQR5; PARD6B; PKD1; PKHD1; RASL10B; RPL22; RPRM; SCD; SETD1B; SLC47A1; TBL1XR1; TCN2; TIMM50; TLN1; TNS4; TPD52L2; TTC9C; UBE2D3; VAV2; VIMP; ZFAND…	hsa-miR-6726-5p
20504342	1.83	3.23	-2.65	0.0308	0.9655	A4D198_HUMAN; AACS; AAMP; AARS; AATK; ABCB8; ABHD4; ABHD8; ABL2; ACAD8; ACAD9; ACOT6; ACTL8; ACTR5; ADAMTS13; ADCK1; ADRBK2; AGPAT4; AGTPBP1; AIP; AKAP4; AKR1B1; ALDH16A1; ALMS1; AMICA1; ANAPC11; ANAPC2; ANKRA2; ANKRD24; AP1G2; AQP7; ARHGAP10; ARID1B; ARL6IP4; ARL8A; ARMC10; ASS1; ASTN1; ATAD3A; ATG4B; ATP2A1; ATP5D; ATP5G2; ATP6V0B; ATP9B; ATXN3L; AURKB; AUTS8; AXIN1; B3GALT6; B3GNTL1; B4GALNT4;…	ADRBK2; ARID1B; ARMC10; AUTS8; COX18; CSNK1D; GPR21; ING1; KCNK5; KRTAP4-9; MAPKAPK5; MYO16; NDUFS3; PPFIA3; QSOX2; SCAMP4; SOX4; SPRED1; TMEM132B; WDR13; ZNF396; ZNF428	hsa-miR-602
20518783	2.01	3.18	-2.25	0.0345	0.9655	ACACA; AKT1; ARGFX; ARL8B; CACNG8; CYP20A1; DCTPP1; ESYT2; HAUS3; HIPK3; KCNJ6; LGSN; MYRF; NDST1; P4HB; PPARGC1B; PRKD2; RAP1B; RCC2; REST; SPA17; TGFB2; TXNL1; VPS37B; WDR33; WTAP; ZNF609	ACACA; AKT1; ARGFX; ARL8B; CACNG8; CYP20A1; DCTPP1; ESYT2; HAUS3; HIPK3; KCNJ6; LGSN; MYRF; NDST1; P4HB; PPARGC1B; PRKD2; RAP1B; RCC2; REST; SPA17; TGFB2; TXNL1; VPS37B; WDR33; WTAP; ZNF609	hsa-miR-378e
20525587	5.14	6.19	-2.07	0.0364	0.9655	ALDOC; ANKRD13B; ANKRD42; ANKRD52; BANP; BARHL1; CCDC121; FSCN1; FSTL3; GIGYF1; GJB1; GOLGA3; GRID1; HBP1; IDS; KANK4; KCTD15; LIPG; LMBR1L; MAPK1; MCM7; MEF2D; MKNK2; MLLT11; MTRF1L; NF2; PHB2; PKD1; PLAGL2; POLR3G; PTDSS2; RAF1; RPS6KA4; SEMA3F; SLC5A6; SOX4; STAMBP; SYNGR2; TMEM91; TOB2; UBQLN4	ALDOC; ANKRD13B; ANKRD42; ANKRD52; BANP; BARHL1; CCDC121; FSCN1; FSTL3; GIGYF1; GJB1; GOLGA3; GRID1; HBP1; IDS; KANK4; KCTD15; LIPG; LMBR1L; MAPK1; MCM7; MEF2D; MKNK2; MLLT11; MTRF1L; NF2; PHB2; PKD1; PLAGL2; POLR3G; PTDSS2; RAF1; RPS6KA4; SEMA3F; SLC5A6; SOX4; STAMBP; SYNGR2; TMEM91; TOB2; UBQLN4	hsa-miR-6813-5p
20525569	3.43	1.96	2.76	0.0428	0.9655	ACTR3B; ADRM1; ARRB1; ASB6; ASTN1; BTG2; C1RL; C9orf114; CACNA2D2; CCDC120; CDC25B; CDK2; CHTOP; CPSF7; CSRP3; CYP2W1; DFFA; DGKH; DHDDS; EIF4EBP2; EN2; EPS15L1; FAM195B; FAM71F2; FBRS; FEM1A; GNAS; GRIN2D; HNRNPA0; HSDL1; HSPA4; IFNLR1; IGF1R; KHSRP; KIF18B; MANSC1; MAP2K6; MEX3A; MLXIP; MOCS3; MORC4; MYO1H; NCKIPSD; NFIX; NSUN3; PGAM4; PKIA; PKM; PPP2R2B; PTMA; RNF126; RPS24; SERAC1; SESN2; SLC…	ACTR3B; ADRM1; ARRB1; ASB6; ASTN1; BTG2; C1RL; C9orf114; CACNA2D2; CCDC120; CDC25B; CDK2; CHTOP; CPSF7; CSRP3; CYP2W1; DFFA; DGKH; DHDDS; EIF4EBP2; EN2; EPS15L1; FAM195B; FAM71F2; FBRS; FEM1A; GNAS; GRIN2D; HNRNPA0; HSDL1; HSPA4; IFNLR1; IGF1R; KHSRP; KIF18B; MANSC1; MAP2K6; MEX3A; MLXIP; MOCS3; MORC4; MYO1H; NCKIPSD; NFIX; NSUN3; PGAM4; PKIA; PKM; PPP2R2B; PTMA; RNF126; RPS24; SERAC1; SESN2; SLC…	hsa-miR-6804-5p
